# Supplementary material for: SGLT2 inhibitors attenuate endothelial to mesenchymal transition and cardiac fibroblast activation
Source: Sci Rep. 2024 Jul 16;14:16459. doi: 10.1038/s41598-024-65410-9 (PMC11252266; doi:10.1038/s41598-024-65410-9)
Supplement: Supplementary file 1 — Supplementary Information 1. [file 41598_2024_65410_MOESM1_ESM.xlsx]

## Sheet: FA 30-2020_allquant proteins_te
LFQ intensity Spur-1	LFQ intensity Spur-2	LFQ intensity Spur-3	LFQ intensity Spur-4	LFQ intensity Spur-5	LFQ intensity Spur-6	LFQ intensity Spur-7	LFQ intensity Spur-8	LFQ intensity Spur-9	LFQ intensity Spur-10	LFQ intensity Spur-11	LFQ intensity Spur-12	LFQ intensity Spur-13	LFQ intensity Spur-14	LFQ intensity Spur-15	LFQ intensity Spur-16	LFQ intensity Spur-17	LFQ intensity Spur-18	N: Peptides	N: Razor + unique peptides	N: Unique peptides	N: Sequence coverage [%]	N: Mol. weight [kDa]	N: Q-value	N: Score	T: Protein IDs	T: Majority protein IDs	T: Protein names	T: Gene names
27.9965	28.7489	28.7002	28.4734	28.6401	28.7816	29.2184	28.8331	28.235	24.4633	23.8711	23.7389	20.0371	22.8748	24.1338	23.5962	23.8619	24.18	10	10	4	61.7	11.676	0	19.161	P17096;P17096-3	P17096;P17096-3	High mobility group protein HMG-I/HMG-Y	HMGA1
21.0359	21.1427	21.8149	21.8316	21.488	19.6123	21.2054	20.3918	21.6627	20.9575	21.3482	21.1983	21.6766	21.9447	21.1672	21.8835	20.775	21.8729	1	1	1	36.6	7.6794	0	10.859	A0A0U1RRL7	A0A0U1RRL7
26.2215	26.1615	26.1682	26.236	26.3005	26.143	26.2471	26.2551	26.1344	26.166	25.9839	26.0278	26.4613	26.4698	26.2394	26.2268	26.2104	26.2289	47	47	47	49.1	117.97	0	139.25	A0AVT1;A0AVT1-2;A0AVT1-3;A0AVT1-4	A0AVT1;A0AVT1-2	Ubiquitin-like modifier-activating enzyme 6	UBA6
25.0312	23.9616	25.1921	24.5948	25.1351	24.9396	24.9705	24.8265	24.7756	24.5451	24.7273	24.7627	24.3427	24.5063	24.822	23.8135	24.8735	23.9652	25	25	25	39.2	98.9	0	113.63	A0FGR8-2;A0FGR8;A0FGR8-6;A0FGR8-4;A0FGR8-5	A0FGR8-2;A0FGR8;A0FGR8-6;A0FGR8-4	Extended synaptotagmin-2	ESYT2
26.1256	25.6079	26.7325	26.7065	26.66	26.7927	26.5672	26.0937	26.2188	23.6516	24.1971	24.0371	22.5902	20.6867	22.9585	24.0053	24.0462	24.1786	7	7	7	37.6	20.63	0	62.631	Q13442	Q13442	28 kDa heat- and acid-stable phosphoprotein	PDAP1
17.6751	19.3104	18.5094	21.8876	20.3682	19.375	21.9029	21.691	19.4542	27.3425	23.2333	24.4543	21.1067	21.5479	21.6414	16.4785	19.3498	20.4716	19	19	19	33.6	76.631	0	68.941	Q08188	Q08188	Protein-glutamine gamma-glutamyltransferase E;Protein-glutamine gamma-glutamyltransferase E 50 kDa catalytic chain;Protein-glutamine gamma-glutamyltransferase E 27 kDa non-catalytic chain	TGM3
23.2155	21.4863	22.9345	22.5479	23.2939	23.0844	23.3911	23.6059	23.2549	23.5504	23.1051	23.1187	20.6918	22.8544	23.1039	22.2073	23.3713	23.0727	30	30	30	16.2	254.81	0	35.277	A2RRP1-2;A2RRP1	A2RRP1-2;A2RRP1	Neuroblastoma-amplified sequence	NBAS
21.1911	19.9683	21.2307	20.4137	21.3128	20.9953	21.3614	20.1719	21.2423	20.9114	21.0096	22.0779	21.4021	18.7918	21.0042	20.0587	21.1751	20.7261	8	8	8	9.9	129.81	0	13.092	A2RUS2-2;A2RUS2	A2RUS2-2;A2RUS2	DENN domain-containing protein 3	DENND3
21.0789	19.494	21.0105	19.7	20.2645	20.2851	20.5013	20.2849	20.9203	20.6411	20.0833	20.3959	19.2592	20.8679	20.8489	20.7264	20.3891	20.7026	11	11	11	11.4	154.06	0	20.781	A3KN83-3;A3KN83-2;A3KN83;A3KN83-4;Q9Y2G9-3;Q9Y2G9	A3KN83-3;A3KN83-2;A3KN83;A3KN83-4	Protein strawberry notch homolog 1	SBNO1
22.3015	24.3136	24.9941	24.6548	25.0311	24.4633	23.6919	24.5086	24.7036	24.0344	23.8986	24.3201	24.61	24.2544	24.8041	25.0107	24.3222	25.0827	5	4	4	17.6	30.85	0	18.952	A5PLL7-2;A5PLL7	A5PLL7-2;A5PLL7	Transmembrane protein 189	TMEM189
25.2907	24.6931	25.201	25.408	25.2386	25.2613	25.1978	25.1286	25.1894	25.2473	24.8976	24.9446	24.4089	25.1023	25.192	25.1509	25.09	25.1208	55	55	55	26.1	266.94	0	155.73	A5YKK6;A5YKK6-2;A5YKK6-3;A5YKK6-4	A5YKK6;A5YKK6-2;A5YKK6-3;A5YKK6-4	CCR4-NOT transcription complex subunit 1	CNOT1
27.2214	19.5846	25.9827	25.2987	25.5563	25.863	26.2828	27.044	27.3438	20.5225	24.7668	24.3287	24.7077	25.6429	27.1856	24.8999	24.8521	26.6189	4	4	2	30.4	14.688	0.0051953	1.5313	Q9GZQ8;A6NCE7	Q9GZQ8;A6NCE7	Microtubule-associated proteins 1A/1B light chain 3B;Microtubule-associated proteins 1A/1B light chain 3 beta 2	MAP1LC3B;MAP1LC3B2
25.9325	25.9494	24.5884	25.748	25.9389	25.5156	25.7341	25.6591	25.6183	25.3392	25.6308	25.8379	25.4545	25.4148	25.72	24.3544	25.8686	24.8806	8	8	8	43.9	34.006	0	53.43	A6NDG6	A6NDG6	Phosphoglycolate phosphatase	PGP
23.8334	23.8833	24.009	24.0993	23.8321	24.3782	24.2148	24.1134	24.1767	23.6871	24.3073	23.2118	23.8797	24.1121	22.5817	24.1451	24.1462	24.0139	6	6	6	23.1	33.62	0	41.984	A6NDU8	A6NDU8	UPF0600 protein C5orf51	C5orf51
21.4931	21.1459	22.5004	19.2715	21.8421	22.2061	21.9545	22.0157	23.2292	22.0909	21.4841	21.9819	20.8743	20.9372	21.9313	21.1597	21.8708	21.2209	10	10	10	15.7	100.9	0	11.095	A6NFQ2;A6NFQ2-2;A6NFQ2-3	A6NFQ2;A6NFQ2-2;A6NFQ2-3	TRPM8 channel-associated factor 2	TCAF2
20.9024	22.1339	21.701	22.0356	22.134	22.0614	23.8106	23.4947	22.2215	22.3861	21.7715	21.7759	21.3876	21.8993	22.7126	20.5489	22.9206	20.3024	6	1	1	11.6	45.517	0.00097752	2.4763	A6NHL2-2;A6NHL2	A6NHL2-2;A6NHL2	Tubulin alpha chain-like 3	TUBAL3
18.6356	19.4386	19.2007	19.189	18.3933	17.9102	19.3864	20.3378	17.0006	24.0545	25.2201	25.8162	19.8379	23.6686	23.7597	24.6486	25.4487	25.3717	23	23	23	27.7	121.17	0	46.538	Q9Y6K5	Q9Y6K5	2-5-oligoadenylate synthase 3	OAS3
25.1036	25.6067	25.0888	25.0771	24.9805	25.2967	25.2612	25.2226	25.3965	19.96	22.6122	19.4358	20.2296	22.6063	23.7065	23.6735	23.3344	23.5874	2	2	2	32.2	12.58	0	11.098	Q13541	Q13541	Eukaryotic translation initiation factor 4E-binding protein 1	EIF4EBP1
27.5587	26.4225	27.153	26.6834	27.2821	26.5986	26.6089	27.2028	26.8365	26.4274	26.7133	26.1785	27.2018	27.1299	26.8388	26.9803	27.0593	27.1366	4	4	4	36.8	8.496	0	11.029	P62308;A8MWD9	P62308;A8MWD9	Small nuclear ribonucleoprotein G;Putative small nuclear ribonucleoprotein G-like protein 15	SNRPG;SNRPGP15
20.6099	21.1077	20.6158	20.6813	20.9646	20.5569	21.2213	20.9487	20.9041	20.8988	20.6441	18.7569	20.5865	20.6702	20.0992	21.0564	19.7924	21.1818	3	3	3	10.1	42.233	0.00020894	3.4116	A8MXV4	A8MXV4	Nucleoside diphosphate-linked moiety X motif 19, mitochondrial	NUDT19
20.6097	20.7179	22.0183	20.9295	19.4361	19.935	21.1055	20.2499	22.2701	21.898	21.4199	22.3336	20.3558	19.4712	22.2932	22.0523	21.0711	22.5257	3	3	3	15.8	25.423	0	17.36	A9UHW6;A9UHW6-2;A9UHW6-3	A9UHW6;A9UHW6-2;A9UHW6-3	MIF4G domain-containing protein	MIF4GD
28.0297	28.1348	28.8568	28.3541	28.5817	28.9754	28.1399	28.8254	28.7064	28.3847	28.4379	28.4359	28.3508	28.2088	28.2023	28.7233	28.6687	28.7967	6	6	4	33.5	23.384	0	126.83	Q13765;E9PAV3-2;E9PAV3	Q13765;E9PAV3-2;E9PAV3	Nascent polypeptide-associated complex subunit alpha;Nascent polypeptide-associated complex subunit alpha, muscle-specific form	NACA
24.654	23.0032	26.5673	26.1237	26.5876	26.5946	25.356	24.938	26.6133	29.5121	30.375	30.7781	28.9977	29.7093	29.8011	29.8598	30.4519	29.9012	10	10	10	68.5	17.887	0	110.55	P05161	P05161	Ubiquitin-like protein ISG15	ISG15
27.6942	27.6672	26.9919	27.3129	26.7925	27.3654	27.298	27.2637	27.0937	25.8096	25.9904	26.1762	25.6923	25.3601	25.0524	25.9827	25.9905	26.1142	10	10	10	46	24.95	0	68.948	Q9H444;Q96CF2;P59074	Q9H444	Charged multivesicular body protein 4b	CHMP4B
21.171	20.1591	18.859	20.1417	20.9927	21.0975	20.226	20.3372	20.9627	24.8943	25.2236	26.0509	22.7548	22.9587	24.6828	23.8997	25.3157	25.5937	40	40	40	30.9	202.8	0	147.79	Q460N5;Q460N5-4;Q460N5-1;Q460N5-3;Q460N5-5	Q460N5;Q460N5-4;Q460N5-1;Q460N5-3	Poly [ADP-ribose] polymerase 14	PARP14
23.1439	23.3287	22.9304	23.182	23.1539	23.2681	22.8687	23.2155	23.4271	22.7943	23.3117	23.0948	23.3062	22.3364	22.7739	23.452	23.1176	22.3154	20	20	19	29.4	75.042	0	33.609	O00139-2;O00139-1;O00139-5;O00139;O00139-4;Q99661-2	O00139-2;O00139-1;O00139-5;O00139;O00139-4	Kinesin-like protein KIF2A	KIF2A
22.7232	22.8418	22.6242	22.7784	22.5797	22.5798	22.5188	22.6784	22.6665	22.5875	21.9488	22.5237	22.521	22.4508	22.8404	22.6301	22.7587	22.8188	14	4	4	33.5	49.129	0	25.423	O00148;O00148-2;O00148-3	O00148;O00148-2;O00148-3	ATP-dependent RNA helicase DDX39A	DDX39A
29.1593	29.136	29.0812	28.7392	28.9228	28.9403	28.7612	28.8628	28.6978	29.0619	29.0015	28.8343	28.3382	28.7977	28.4223	29.1596	28.9711	28.5218	24	24	24	88.8	36.071	0	104.18	O00151	O00151	PDZ and LIM domain protein 1	PDLIM1
25.9716	25.7352	25.3492	25.2712	25.395	25.2131	25.875	26.6251	25.9524	26.4067	25.878	27.1969	25.3745	25.5562	25.5994	25.1737	26.7441	26.0686	15	15	15	48.5	37.419	0	71.023	O00154-4;O00154-6;O00154-7;O00154;O00154-5;O00154-2;O00154-3	O00154-4;O00154-6;O00154-7;O00154;O00154-5;O00154-2;O00154-3	Cytosolic acyl coenzyme A thioester hydrolase	ACOT7
23.4162	22.3261	23.3094	23.4157	23.0081	22.9457	23.2109	23.5297	23.3086	23.1077	23.1906	22.7236	23.6714	23.6209	20.1033	22.5756	23.3604	23.9296	60	60	3	56	121.68	0	309.37	O00159	O00159	Unconventional myosin-Ic	MYO1C
27.7491	27.4415	27.1425	27.3806	27.0283	26.9783	27.4909	27.1928	26.8293	27.075	26.9686	27.0244	27.4113	26.9072	26.8399	27.4654	26.911	27.0841	18	18	18	77.7	23.354	0	140.8	O00161;O00161-2	O00161;O00161-2	Synaptosomal-associated protein 23	SNAP23
26.249	25.8892	26.2782	26.4117	26.2533	26.0245	26.1415	26.0603	26.1585	25.991	25.8076	25.7736	25.5182	26.0736	25.4818	25.3643	25.3594	25.4673	39	39	31	43.9	105.36	0	94.466	O95782-2;O95782	O95782-2;O95782	AP-2 complex subunit alpha-1	AP2A1
18.6233	23.2571	21.5598	22.0108	23.488	21.8274	23.2571	23.7996	21.2027	25.7361	25.743	26.3549	24.7185	24.9253	25.5713	25.0006	26.1999	25.8432	7	7	7	29.3	34.69	0	49.331	O00182-3;O00182-2;O00182-6;O00182;O00182-5;O00182-4;Q3B8N2-2;Q6DKI2;Q3B8N2	O00182-3;O00182-2;O00182-6;O00182;O00182-5;O00182-4	Galectin-9	LGALS9
19.3421	22.2457	24.5889	24.2318	24.1301	24.2547	22.2726	23.2023	24.5849	25.9216	27.1407	26.0905	26.443	26.8822	26.9444	27.0865	27.2259	27.903	10	10	10	63.4	17.769	0	47.561	O14933;O14933-2	O14933;O14933-2	Ubiquitin/ISG15-conjugating enzyme E2 L6	UBE2L6
23.7877	23.7286	23.546	23.3681	23.5591	23.4504	23.2218	23.4831	23.7582	23.3437	23.442	22.8008	23.7132	23.2667	23.6118	23.3613	23.5541	23.0419	16	16	16	38	67.764	0	33.418	O00186	O00186	Syntaxin-binding protein 3	STXBP3
22.279	22.6188	22.9854	22.0072	21.7755	22.7746	22.7625	21.8466	22.7937	23.5942	20.9144	22.0984	21.3087	20.8266	21.6391	21.941	22.4248	21.2779	17	17	17	29.4	97.684	0	39.102	O00192-2;O00192	O00192-2;O00192	Armadillo repeat protein deleted in velo-cardio-facial syndrome	ARVCF
29.1329	27.2217	31.1091	29.2862	29.4872	28.24	29.5611	28.988	29.5007	30.6407	30.2201	30.0158	30.7822	30.8085	31.2999	29.2223	29.4474	31.0688	71	66	5	72.2	66.038	0	323.31	P04264	P04264	Keratin, type II cytoskeletal 1	KRT1
26.2345	25.691	26.3221	26.2101	26.1466	26.0948	26.2408	26.0848	26.2846	25.9632	25.8123	25.9719	25.7628	26.2018	26.2516	26.3203	26.1555	26.008	46	46	37	42.2	121.32	0	179.05	O00203;O00203-3	O00203;O00203-3	AP-3 complex subunit beta-1	AP3B1
20.5686	22.2504	20.6628	19.9248	22.5311	22.4991	22.5884	21.9876	22.4672	24.2286	25.9971	24.8986	24.0393	25.5223	23.402	24.2071	23.6523	24.0781	4	4	4	51.8	12.107	0	18.707	Q96EL3	Q96EL3	39S ribosomal protein L53, mitochondrial	MRPL53
24.8573	23.0859	24.6483	24.7336	23.8053	25.3516	24.5806	25.9177	26.8006	24.9077	25.9399	25.6749	26.4267	26.6602	26.5708	26.2395	26.0834	25.4413	6	6	6	49.1	11.731	0	11.194	Q9Y2R0	Q9Y2R0	Cytochrome c oxidase assembly factor 3 homolog, mitochondrial	COA3
20.7594	21.0988	21.4871	21.1697	20.5521	21.2842	20.8874	20.9655	20.6996	20.8679	20.2082	20.6607	20.8819	20.7476	21.1746	20.1001	21.2849	21.3649	5	5	5	13	52.863	0	20.843	O00221	O00221	NF-kappa-B inhibitor epsilon	NFKBIE
19.432	22.1054	19.0223	23.8252	24.0581	24.1718	21.6977	23.4086	24.4826	23.5446	23.907	23.7668	23.5349	23.6714	23.9843	23.9963	20.3077	24.1214	3	2	2	24.3	11.637	0.00023305	5.9813	P55854;P55854-2	P55854;P55854-2	Small ubiquitin-related modifier 3	SUMO3
25.5674	23.3419	25.059	23.7186	25.1686	25.4939	25.1539	25.1928	25.549	27.3565	28.0063	28.9886	25.4941	27.0385	27.9181	27.3259	28.14	28.549	189	189	188	44.3	591.4	0	323.31	Q63HN8;Q63HN8-4;Q63HN8-5;Q63HN8-6	Q63HN8;Q63HN8-4	E3 ubiquitin-protein ligase RNF213	RNF213
21.1139	21.1513	21.9264	19.2078	20.4424	22.9606	21.0615	20.7764	22.4105	24.1877	24.6458	25.1919	22.9668	23.8864	24.3487	22.8969	24.0983	25.2445	12	3	3	46.4	40.891	0	17.151	P01893;P30511;P30511-3;P30511-2	P01893	Putative HLA class I histocompatibility antigen, alpha chain H	HLA-H
24.5701	21.8058	22.6064	24.4969	23.698	19.7169	25.13	26.3928	22.7318	27.4707	24.8251	26.4617	23.3407	22.9158	23.2231	22.1802	22.9488	24.1765	12	12	12	17.9	93.834	0	46.524	Q08554-2;Q08554	Q08554-2;Q08554	Desmocollin-1	DSC1
27.5071	27.543	26.7941	27.2445	26.8717	26.8289	27.3049	27.3575	26.7966	26.9425	27.045	26.9216	27.2705	27.2176	26.9438	27.294	26.9498	27.1458	15	15	14	65.1	21.671	0	55.434	O00264;O00264-2	O00264;O00264-2	Membrane-associated progesterone receptor component 1	PGRMC1
22.9072	20.1326	22.3064	22.3131	21.8717	22.5487	22.584	22.3845	22.8282	23.4074	22.6424	23.1584	20.4114	22.3101	22.9592	22.6919	23.042	22.8665	23	23	23	30.8	120.5	0	49.848	O00267-2;O00267	O00267-2;O00267	Transcription elongation factor SPT5	SUPT5H
24.9623	25.3988	25.4392	25.0645	25.0184	25.0454	25.0796	25.2221	25.1448	25.1596	25.3685	25.3555	24.9127	25.0362	25.0858	25.1828	25.2471	25.1543	8	8	8	28.1	36.521	0	29.926	O00273;O00273-2	O00273;O00273-2	DNA fragmentation factor subunit alpha	DFFA
23.4317	23.0446	22.9803	23.5106	23.1104	23.0911	23.6797	24.5094	23.3488	24.3567	22.868	18.8875	23.6105	21.1157	23.2879	26.0695	23.5582	22.8669	14	13	13	14.8	116.22	0	15.819	O00291;O00291-4;O00291-3	O00291;O00291-4;O00291-3	Huntingtin-interacting protein 1	HIP1
30.8464	30.8647	30.8032	30.8236	30.9012	30.9675	30.7902	30.8024	30.5804	30.6863	30.8427	30.6308	30.7099	30.7676	30.8022	30.9606	30.7449	30.973	16	16	16	71	26.922	0	162.3	O00299	O00299	Chloride intracellular channel protein 1	CLIC1
26.7811	26.9395	26.9228	27.0759	26.7338	26.8506	26.9883	26.9869	26.7895	26.8494	26.6065	26.6392	26.9337	26.8073	26.9248	26.919	26.7023	26.7234	12	12	12	54.6	37.563	0	143.03	O00303	O00303	Eukaryotic translation initiation factor 3 subunit F	EIF3F
21.6336	20.0733	20.7562	20.9174	20.7957	21.6952	21.3789	22.5113	22.2402	23.0025	24.4568	24.4854	23.4641	20.859	22.7107	21.4897	24.352	24.2794	17	17	17	24.7	111.69	0	51.909	P41226	P41226	Ubiquitin-like modifier-activating enzyme 7	UBA7
23.4012	23.9336	23.2846	22.188	23.5797	23.3977	21.361	22.1241	22.6255	22.6426	23.2751	22.3687	23.2548	23.2849	22.1858	22.0717	23.5605	22.3279	4	4	4	26.8	20.747	0.00023714	6.3943	O00399	O00399	Dynactin subunit 6	DCTN6
19.9453	21.5794	21.5568	21.5567	21.393	21.8338	21.4535	21.9026	20.9478	21.4131	20.6928	21.4795	20.5766	21.5074	20.9772	21.6037	22.1989	21.2523	6	6	6	14.9	60.908	0	13.501	O00400	O00400	Acetyl-coenzyme A transporter 1	SLC33A1
20.1575	19.7608	21.1509	21.3164	19.4395	21.6369	17.5291	18.7695	21.3431	21.841	23.731	24.8247	17.7519	22.4925	24.1925	22.7688	23.8093	24.5685	29	29	29	22.3	184.28	0	103.59	Q5K651	Q5K651	Sterile alpha motif domain-containing protein 9	SAMD9
23.2767	24.7756	22.1173	23.8394	22.1396	23.9652	24.5488	23.7712	24.7527	26.3512	26.7847	23.6493	25.1125	25.1504	25.2815	24.3915	25.6706	26.8373	4	3	3	1.2	426.74	0.00022784	5.4485	P11532;P11532-11;P11532-4;P11532-2;P11532-3;P11532-12;P11532-14;P11532-15;P11532-16;P11532-9;P11532-13;P11532-17;P11532-6;P11532-5;P11532-7;P11532-8;P11532-18	P11532;P11532-11;P11532-4;P11532-2;P11532-3;P11532-12;P11532-14;P11532-15;P11532-16;P11532-9;P11532-13;P11532-17;P11532-6;P11532-5;P11532-7;P11532-8	Dystrophin	DMD
22.6879	21.4055	23.0652	22.5844	21.7606	22.7361	22.2235	21.9548	21.8932	22.2104	21.8308	22.0445	22.5255	21.9766	22.2042	21.7175	22.0564	21.8568	13	13	13	19.3	82.143	0	8.3411	O00418	O00418	Eukaryotic elongation factor 2 kinase	EEF2K
24.0883	21.5857	23.6884	20.9882	22.4499	23.0915	19.8786	22.7672	22.9538	25.2128	25.0186	25.6589	23.1561	23.0471	24.4102	25.0784	24.7963	24.9062	14	14	14	59.9	35.056	0	27.255	Q13287	Q13287	N-myc-interactor	NMI
21.4698	19.8532	22.1687	22.2619	20.1464	23.4501	23.0107	23.3095	22.9809	23.6494	23.8045	23.6814	22.6051	21.3601	22.5142	22.6292	23.2801	22.7433	12	12	12	21.3	94.134	0	31.389	P42226;P42226-3;P42226-2	P42226;P42226-3;P42226-2	Signal transducer and activator of transcription 6	STAT6
26.158	26.287	26.1615	26.3313	26.2625	26.5461	26.6748	26.4419	26.6034	26.4497	26.5118	26.2924	26.4598	26.2171	26.2895	26.2479	26.3926	26.5554	33	33	33	56.4	80.535	0	205.99	O00429-2;O00429;O00429-8;O00429-6;O00429-4;O00429-5;O00429-3;O00429-9;O00429-7	O00429-2;O00429;O00429-8;O00429-6;O00429-4;O00429-5;O00429-3;O00429-9;O00429-7	Dynamin-1-like protein	DNM1L
22.3521	21.8738	22.2641	21.975	22.6185	22.9265	22.7616	22.9928	22.7427	24.2463	24.5576	25.1519	20.4926	24.1156	24.0957	24.2096	24.8152	24.5356	20	20	20	33.6	97.915	0	51.065	P52630;P52630-4	P52630;P52630-4	Signal transducer and activator of transcription 2	STAT2
23.1567	22.77	23.0327	22.5049	23.0417	22.9179	23.3268	22.1678	23.0909	23.2648	23.1102	23.6109	22.5039	22.102	23.4143	22.1038	23.2026	23.2697	28	28	28	21.4	190.68	0	78.758	O00443;O00443-2	O00443	Phosphatidylinositol 4-phosphate 3-kinase C2 domain-containing subunit alpha	PIK3C2A
23.9048	23.2919	23.8958	23.7307	23.8859	23.7492	24.0702	23.9766	23.9797	23.949	23.7222	23.5395	22.5205	23.7163	24.1391	24.051	23.9298	23.7393	15	15	15	32.6	81.879	0	48.136	O00461	O00461	Golgi integral membrane protein 4	GOLIM4
27.0571	26.8272	27.4715	26.861	27.3507	27.5745	27.4289	27.1281	27.5614	27.1292	27.0588	27.6211	26.8261	26.7114	27.22	27.2222	27.0502	27.4101	33	33	33	45.9	87.097	0	255.89	O00469-2;O00469;O00469-3	O00469-2;O00469;O00469-3	Procollagen-lysine,2-oxoglutarate 5-dioxygenase 2	PLOD2
23.9571	24.2101	24.1875	24.1103	24.0692	24.2184	24.1381	24.1593	24.1971	23.8542	24.0103	24.2705	23.9732	23.9732	24.1617	23.8118	23.7526	23.7597	11	11	11	29	54.151	0	82.833	Q9UI12-2;Q9UI12	Q9UI12-2;Q9UI12	V-type proton ATPase subunit H	ATP6V1H
26.6808	26.8533	26.5839	26.5961	26.5233	24.6003	27.2174	26.8364	26.7985	26.6737	27.6244	27.0926	27.1459	27.4501	27.0132	26.712	28.0464	26.529	3	3	3	32.1	9.3697	0.00023294	5.9624	O00483	O00483	Cytochrome c oxidase subunit NDUFA4	NDUFA4
27.8586	28.3057	28.311	28.5065	28.186	28.2255	28.3667	28.5087	28.161	28.0517	28.0128	28.091	27.9796	28.2273	28.1946	28.4394	28.2535	28.2426	15	15	15	61.3	34.577	0	43.296	O00487	O00487	26S proteasome non-ATPase regulatory subunit 14	PSMD14
19.9539	20.2821	20.4414	19.4381	21.4284	21.4581	20.1006	20.6424	22.4266	22.8826	21.8676	23.0445	20.3105	21.134	22.5745	20.6689	22.4698	22.9164	3	3	3	11.1	41.084	0	9.9475	Q9Y2C4;Q9Y2C4-3;Q9Y2C4-4	Q9Y2C4;Q9Y2C4-3;Q9Y2C4-4	Nuclease EXOG, mitochondrial	EXOG
24.4716	24.9063	24.392	24.9222	24.8733	24.5674	24.3878	24.399	24.1833	25.9817	26.5889	26.5517	26.2922	26.3606	26.7094	26.3058	26.9543	26.8316	11	3	3	38.7	40.46	0	13.74	P01889	P01889	HLA class I histocompatibility antigen, B-7 alpha chain	HLA-B
24.9669	24.5654	24.7571	24.0074	23.9178	24.1392	23.1945	24.2751	23.8935	26.1202	26.3854	26.3733	25.4254	25.5167	25.8683	26.3195	26.4656	26.378	28	28	28	51.6	72.2	0	87.853	Q9Y3Z3;Q9Y3Z3-4;Q9Y3Z3-3	Q9Y3Z3;Q9Y3Z3-4;Q9Y3Z3-3	Deoxynucleoside triphosphate triphosphohydrolase SAMHD1	SAMHD1
22.4344	21.5178	21.6676	21.2313	21.5671	21.4494	21.386	21.2918	21.1028	21.5676	21.4678	19.4294	21.8935	21.3387	21.1749	21.7395	20.8292	19.6213	9	9	9	18.9	68.002	0	8.9651	O00541;O00541-2	O00541;O00541-2	Pescadillo homolog	PES1
24.5434	24.4306	26.2281	24.9558	26.1228	26.1804	24.8543	24.9553	26.257	25.6359	26.0434	26.2844	24.4348	26.0102	26.0165	26.0485	26.113	25.4844	13	1	1	60.4	32.444	0	31.021	O00560;O00560-3	O00560;O00560-3	Syntenin-1	SDCBP
23.1213	23.2873	24.156	22.6733	24.2492	24.5656	23.2985	22.701	24.6663	24.1465	24.2722	24.406	22.4666	24.2145	24.7904	24.8907	24.7207	22.6289	13	13	1	60.3	32.316	0	164.7	O00560-2	O00560-2	Syntenin-1	SDCBP
23.7021	23.4886	23.3277	24.8211	24.1771	24.5497	25.5493	25.3807	24.5208	24.1665	23.5185	20.3705	24.8678	24.4385	24.4617	24.8709	23.3549	24.4547	5	5	5	11.8	66.049	0.00022952	5.621	O00567	O00567	Nucleolar protein 56	NOP56
26.7125	26.6752	28.6181	28.3357	28.8036	28.7581	28.4346	27.0933	27.8912	29.2576	29.7362	29.7133	29.1141	29.8029	28.6808	29.5644	30.1923	29.8773	5	5	5	43.7	13.714	0	25.006	P61769	P61769	Beta-2-microglobulin;Beta-2-microglobulin form pI 5.3	B2M
25.8028	25.4789	25.5817	25.7719	25.693	25.3945	25.6487	25.3086	25.4368	25.493	25.1114	25.1176	24.948	25.7305	25.6935	25.8968	25.4889	25.4392	9	9	9	23.8	55.385	0	50.59	O00592-2;O00592	O00592-2;O00592	Podocalyxin	PODXL
27.9431	28.0901	28.7409	28.095	28.7466	28.7733	28.0639	28.6973	28.7594	28.6083	28.8039	28.5533	27.9643	28.8542	28.603	28.6295	28.7331	28.6782	22	22	22	66.2	32.113	0	70.125	O00625	O00625	Pirin	PIR
24.8104	24.8506	25.1625	24.8719	25.02	24.7181	24.9747	24.6346	24.7171	24.6968	24.6768	25.0331	25.0362	24.849	25.5223	25.2175	24.9972	24.8734	14	8	8	36.5	57.886	0	87	O00629	O00629	Importin subunit alpha-3	KPNA4
21.8158	21.1937	20.1021	22.3102	21.1703	20.6151	22.2687	21.1828	21.3709	23.0958	23.2328	23.2414	19.9695	21.7446	22.0354	22.6123	23.5551	23.0736	8	8	8	26.6	41.654	0	7.1612	P21810	P21810	Biglycan	BGN
25.7216	25.6617	26.0201	25.5527	25.7501	25.9659	25.7166	25.8624	25.9157	25.5525	25.7174	25.8884	25.4215	25.6859	25.8693	25.6728	25.8641	25.4549	9	9	9	33.3	38.946	0	56.455	O00743-3;O00743;O00743-2	O00743-3;O00743;O00743-2	Serine/threonine-protein phosphatase 6 catalytic subunit;Serine/threonine-protein phosphatase 6 catalytic subunit, N-terminally processed	PPP6C
24.7517	23.3479	25.0313	24.4705	23.8832	25.282	23.5238	23.623	24.1029	23.4569	24.6964	24.4987	25.2115	25.3844	24.5761	24.7285	24.1829	24.5514	8	8	8	46	20.658	0	8.0479	O00746;O00746-2	O00746;O00746-2	Nucleoside diphosphate kinase, mitochondrial	NME4
24.237	24.1449	20.2208	24.1476	23.9227	24.2742	24.5627	23.556	24.5571	24.2559	24.4487	24.4661	24.0922	24.0508	24.7029	23.5207	24.5306	23.5721	12	12	12	17.4	113.61	0	96.375	O00754-2;O00754	O00754-2;O00754	Lysosomal alpha-mannosidase;Lysosomal alpha-mannosidase A peptide;Lysosomal alpha-mannosidase B peptide;Lysosomal alpha-mannosidase C peptide;Lysosomal alpha-mannosidase D peptide;Lysosomal alpha-mannosidase E peptide	MAN2B1
25.9647	26.4301	26.7042	26.4019	26.6167	26.8823	26.2547	26.6502	26.6725	26.4094	26.5197	26.4342	26.2693	26.5243	26.7217	26.7221	26.6613	26.6216	16	16	16	57.4	35.102	0	85.889	O00764;O00764-3;O00764-2	O00764;O00764-3;O00764-2	Pyridoxal kinase	PDXK
23.3701	23.0992	23.8711	24.4922	24.4044	24.5243	24.1597	24.2207	24.0873	23.9131	23.8375	24.0533	24.5696	24.637	24.7994	24.1929	24.3216	23.8663	4	4	4	8.9	41.522	0	27.378	O00767	O00767	Acyl-CoA desaturase	SCD
19.8546	22.4489	22.3153	22.688	22.6123	22.1606	22.6005	22.6012	21.9637	22.1051	22.0188	21.0168	22.6816	22.5016	22.433	22.4902	22.311	20.5386	3	3	3	19	32.156	0.00023386	6.0817	O14494;O14494-2	O14494;O14494-2	Lipid phosphate phosphohydrolase 1	PPAP2A
23.7838	22.7205	25.0908	20.7038	19.1683	24.8691	23.0735	21.5497	19.8505	25.5978	25.8704	26.4885	25.1359	24.586	24.9127	25.4929	25.8047	25.8863	24	24	24	19	184.53	0	131.94	Q8IVG5;Q8IVG5-2	Q8IVG5	Sterile alpha motif domain-containing protein 9-like	SAMD9L
20.7311	20.9009	20.8489	20.8537	21.1159	21.1303	20.6799	20.4121	21.3744	21.1022	21.1713	20.8038	21.2946	21.1724	20.4301	20.6034	20.0671	21.2508	5	5	5	16.1	61.877	0.00022763	5.4231	O14531	O14531	Dihydropyrimidinase-related protein 4	DPYSL4
20.3948	20.7462	20.6699	19.035	19.8824	20.9026	20.807	20.6667	19.4039	19.8288	20.4635	19.3669	19.9174	20.3925	19.8061	20.0079	20.1605	19.6807	5	5	5	9.1	64.84	0	15.548	O14545;O14545-2	O14545	TRAF-type zinc finger domain-containing protein 1	TRAFD1
21.7372	21.5649	21.3204	20.5616	22.8352	21.3358	19.433	21.8571	22.5789	22.486	23.9497	24.391	20.8953	23.2273	23.3888	21.7049	24.2459	24.3899	12	12	11	21.7	75.663	0	10.514	Q03519;Q03519-2	Q03519;Q03519-2	Antigen peptide transporter 2	TAP2
26.1701	26.0183	27.74	27.5906	27.9632	27.5895	26.3256	26.1367	25.0415	27.0311	27.3366	27.2003	26.9597	26.8956	25.1623	27.1702	27.022	27.3801	6	6	6	23.7	17.417	0	13.238	O14561	O14561	Acyl carrier protein, mitochondrial	NDUFAB1
22.8444	21.5483	20.3693	22.3559	22.5119	22.0954	22.2213	22.8352	22.4869	22.6091	22.2709	22.1493	21.6114	22.1138	21.4461	22.6253	22.3698	23.8564	8	8	8	34.3	33.382	0	21.039	O14562	O14562	Ubiquitin domain-containing protein UBFD1	UBFD1
22.0179	22.8635	22.2256	21.5947	22.249	22.5506	22.2263	22.4221	23.0339	23.7792	24.082	25.3911	23.1306	23.7774	24.1814	23.8077	24.0964	25.0457	11	11	11	24.4	87.217	0	79.752	Q03518	Q03518	Antigen peptide transporter 1	TAP1
26.1835	26.1151	26.1369	26.2837	26.2405	25.9887	26.1764	26.1221	26.1417	26.0784	25.9112	26.1075	26.1558	26.3106	26.2664	26.302	25.9851	25.9124	39	39	39	39.2	130.16	0	215.05	O14617;O14617-5;O14617-4;O14617-2;O14617-3	O14617;O14617-5;O14617-4;O14617-2;O14617-3	AP-3 complex subunit delta-1	AP3D1
25.3431	25.3222	25.8841	25.6491	25.3942	25.8141	25.3181	25.7364	25.6931	25.2927	25.8094	24.5806	25.5423	25.4937	25.569	25.6762	25.5259	25.0218	7	7	7	32.8	29.04	0	23.15	O14618	O14618	Copper chaperone for superoxide dismutase	CCS
23.8	23.739	24.613	24.5479	24.6328	24.6375	23.6891	24.3735	24.7057	24.2201	22.5823	24.9282	21.8397	24.3608	24.0615	24.8071	23.9658	24.5306	7	7	7	39.4	24.583	0	12.053	O14653-2;O14653;O14653-3	O14653-2;O14653;O14653-3	Golgi SNAP receptor complex member 2	GOSR2
23.266	23.3151	23.4645	22.1733	23.3502	22.7262	23.5698	23.8023	23.7327	24.3039	24.2976	24.4813	24.0192	24.3596	24.5273	24.3578	24.5399	24.8716	26	26	26	36.1	85.95	0	75.133	Q8TCS8	Q8TCS8	Polyribonucleotide nucleotidyltransferase 1, mitochondrial	PNPT1
25.3994	25.4167	25.0968	24.2396	24.8204	25.161	25.3586	25.5359	24.9789	25.2577	25.3899	25.4767	24.6565	25.1264	25.2591	25.539	25.14	25.7767	13	13	13	42	37.978	0	16.871	O14657	O14657	Torsin-1B	TOR1B
20.2893	21.9155	21.8801	22.6462	22.5736	23.0186	19.9203	22.1038	22.545	22.7004	22.768	22.8354	22.1691	22.7594	23.1749	22.3028	22.7653	22.3641	8	8	8	46.7	34.812	0	20.752	O14662-2;O14662-4;O14662-5;O14662;O14662-6;O14662-3	O14662-2;O14662-4;O14662-5;O14662;O14662-6	Syntaxin-16	STX16
23.9055	23.7236	23.6017	23.8064	23.8727	23.3564	24.4165	23.8726	23.626	23.8745	23.2541	23.6966	23.6925	23.6396	23.5174	23.6058	23.8919	23.5651	15	15	15	23.4	84.141	0	56.687	O14672;O14672-2	O14672;O14672-2	Disintegrin and metalloproteinase domain-containing protein 10	ADAM10
18.9882	19.8107	20.5586	20.523	21.0692	20.5031	20.5746	20.136	19.4382	21.2985	21.7651	22.2174	20.2115	21.2847	21.4512	20.2545	20.5089	22.1033	8	8	8	28.2	37.461	0.0002263	5.2271	O14681-3;O14681	O14681-3;O14681	Etoposide-induced protein 2.4 homolog	EI24
23.9757	21.123	23.8659	23.1428	23.7837	24.1301	23.5613	23.2698	24.1186	25.2267	25.4578	25.5779	23.9677	24.7275	25.1479	25.0934	25.2285	25.469	8	8	8	33.9	31.546	0	13.856	P80217;P80217-2	P80217;P80217-2	Interferon-induced 35 kDa protein	IFI35
22.5376	22.6968	23.5596	23.3237	23.0486	23.8593	23.0063	22.6589	22.9342	23.8657	23.2104	22.9891	23.5472	24.081	22.5504	23.4144	24.7568	21.4367	4	4	4	18.5	21.054	0	9.2795	O14683	O14683	Tumor protein p53-inducible protein 11	TP53I11
19.9739	20.7886	21.8614	20.2563	21.6828	21.8945	20.7078	20.8625	23.3498	23.3798	22.0568	23.0566	21.5584	20.781	22.6962	19.9516	22.474	21.972	6	6	6	24.6	39.74	0	7.9483	Q96MX6;Q96MX6-2	Q96MX6;Q96MX6-2	WD repeat-containing protein 92	WDR92
21.272	23.8225	22.896	21.1834	22.8936	22.4053	23.396	22.9327	22.6245	22.2985	21.7733	22.6364	19.3933	22.117	22.4707	23.0287	22.1609	23.032	4	4	4	18.2	35.914	0.00023068	5.731	O14734	O14734	Acyl-coenzyme A thioesterase 8	ACOT8
24.3941	25.7982	24.7123	25.6786	24.9256	24.1431	26.0055	23.9477	23.966	25.4312	25.1303	24.8488	25.1917	25.2433	24.5958	24.291	26.2214	24.4185	6	6	6	29.6	23.539	0	15.964	O14735;O14735-3;O14735-2	O14735;O14735-3	CDP-diacylglycerol--inositol 3-phosphatidyltransferase	CDIPT
24.0916	21.6268	24.4839	24.8671	25.0824	23.2154	21.7215	24.3361	23.374	25.6789	25.518	24.931	25.3381	25.6592	24.5568	26.3137	25.0552	24.0577	3	3	3	65.6	6.0422	0	12.568	P02795;P80297;P13640-2;P13640;CON__P67983;Q8N339;P04732;P80294;P04731	P02795;P80297;P13640-2;P13640	Metallothionein-2;Metallothionein-1X;Metallothionein-1G	MT2A;MT1X;MT1G
22.9995	22.9076	22.8939	25.0758	23.6506	23.2317	24.8043	24.2504	22.9614	25.9837	24.0458	24.5702	24.0624	24.0552	23.6411	23.9747	23.5967	23.3049	3	3	3	25.3	15.892	0	80.955	Q9NZT1	Q9NZT1	Calmodulin-like protein 5	CALML5
19.9455	20.2589	24.1188	23.6954	24.3529	24.3764	24.1822	24.3217	24.7083	24.9556	25.1286	25.296	23.9264	24.8306	25.2903	24.5623	25.3027	24.9686	6	6	6	31	20.012	0	8.7408	Q8N5M4;Q8N5M4-2	Q8N5M4;Q8N5M4-2	Tetratricopeptide repeat protein 9C	TTC9C
22.2379	21.3731	23.1242	22.2853	22.3848	23.0429	22.5344	22.5955	22.951	23.0164	23.1002	23.0858	22.2546	23.1292	22.4025	22.919	22.8757	22.7411	5	5	5	16.8	45.083	0	9.909	O14763-2;O14763	O14763-2;O14763	Tumor necrosis factor receptor superfamily member 10B	TNFRSF10B
23.6579	19.1721	23.9338	23.9626	24.2592	24.1157	20.3657	25.1168	20.4063	26.0321	25.9714	26.8192	26.2925	26.0943	24.5814	25.7988	26.3473	24.4612	22	22	4	79.4	30.137	0	79.146	P22392-2;P22392	P22392-2;P22392	Nucleoside diphosphate kinase B	NME2
24.4103	23.4396	24.1755	24.5688	24.2559	24.1647	24.341	24.2874	24.168	24.1053	23.8539	24.15	23.6293	24.435	24.2731	24.5012	24.0542	23.9331	29	29	28	27.3	121.69	0	36.817	O14776-2;O14776	O14776-2;O14776	Transcription elongation regulator 1	TCERG1
25.9617	25.1897	25.818	25.7658	25.742	25.7557	25.1496	25.6811	25.73	25.2638	25.6833	25.1543	25.8956	25.6456	25.9388	25.9489	25.8048	25.871	10	10	10	16.7	103.13	0	153.39	O14786;O14786-3;O14786-2	O14786;O14786-3;O14786-2	Neuropilin-1	NRP1
22.0622	20.4274	21.9515	20.4783	22.1389	21.4753	22.101	21.7736	21.5695	21.8296	21.5873	21.2745	21.8132	21.777	21.8221	21.6716	21.5147	21.0953	11	3	3	16.5	100.41	0.00023337	6.0265	O14787-2;O14787	O14787-2;O14787	Transportin-2	TNPO2
21.1628	20.3373	20.1839	18.5615	20.3384	19.7999	20.4748	20.6759	19.994	20.7993	20.2081	19.4883	20.7232	20.5696	19.9696	20.9424	20.4914	20.0554	2	2	2	11.2	27.407	0	38.495	O14798	O14798	Tumor necrosis factor receptor superfamily member 10C	TNFRSF10C
29.0529	29.5321	29.5537	29.3469	29.477	29.5648	29.261	29.1814	29.1879	29.204	29.4551	29.0553	29.3974	29.2764	29.1673	29.4489	29.1984	29.4201	17	17	17	64.1	27.887	0	227.29	O14818;O14818-2;O14818-4;Q8TAA3-2;Q8TAA3-5;Q8TAA3	O14818;O14818-2	Proteasome subunit alpha type-7	PSMA7
24.7942	25.5599	26.3094	25.7408	26.4967	26.3418	25.8104	26.3431	26.2662	26.0645	26.2551	26.2624	25.9402	26.103	26.0349	26.1837	26.2157	26.286	10	10	10	41.5	38.287	0	166.84	O14828;O14828-2	O14828;O14828-2	Secretory carrier-associated membrane protein 3	SCAMP3
22.1257	20.1882	22.2241	23.6041	23.4227	23.5962	22.4482	21.7908	22.5506	23.7606	24.4241	25.2228	24.5614	25.2433	25.4461	24.6292	25.1366	25.0705	13	13	13	29.1	57.825	0	42.98	P05362	P05362	Intercellular adhesion molecule 1	ICAM1
27.1077	27.4213	26.3609	26.9838	26.9178	26.6113	28.4376	26.8583	27.3602	25.853	26.2217	26.9869	26.6477	26.7909	26.5082	26.357	27.1152	27.311	6	6	6	50.7	16.516	0	42.034	O14880	O14880	Microsomal glutathione S-transferase 3	MGST3
20.876	21.8349	21.3541	22.1278	22.4347	23.0372	21.8473	22.2893	23.0326	22.9239	23.3949	23.5321	21.5986	23.6009	22.9997	22.7206	22.8027	23.2229	12	11	11	36.6	67.068	0	40.626	Q16798;Q16798-2	Q16798	NADP-dependent malic enzyme, mitochondrial	ME3
26.2893	26.1947	26.9348	26.6891	26.1903	26.3254	26.5928	25.1338	25.0078	23.7642	26.0993	25.7753	24.0571	24.7078	26.4403	24.6018	26.7563	25.3229	5	5	5	69.4	13.735	0	26.284	O14907	O14907	Tax1-binding protein 3	TAX1BP3
26.4225	25.9505	25.7764	24.9379	25.1352	25.6473	26.3073	26.2731	26.1107	26.2262	26.2079	26.2201	25.9455	25.3124	25.667	25.9879	26.0991	26.1812	13	13	13	46.2	36.049	0	66.328	O14908;O14908-2;Q8TF64	O14908;O14908-2	PDZ domain-containing protein GIPC1	GIPC1
22.0477	23.2269	23.2321	22.3181	22.9165	22.5718	23.0727	22.4393	22.5961	16.5749	22.211	21.6738	21.5404	21.9798	23.7422	22.541	22.1462	22.7487	13	13	13	21.3	86.563	0	12.787	O14920;O14920-4;O14920-2;O14920-3	O14920;O14920-4;O14920-2	Inhibitor of nuclear factor kappa-B kinase subunit beta	IKBKB
24.1174	23.5978	23.4532	23.5041	24.066	23.7644	23.6708	24.2356	24.3335	23.8045	23.7397	23.7135	23.9797	23.9971	24.2686	23.4064	24.5312	22.9767	4	4	4	26.3	21.943	0	78.291	O14925;Q5SRD1	O14925;Q5SRD1	Mitochondrial import inner membrane translocase subunit Tim23;Putative mitochondrial import inner membrane translocase subunit Tim23B	TIMM23;TIMM23B
21.4124	20.3547	22.0677	23.6309	23.3438	23.8995	22.0483	23.035	23.4192	23.3913	23.1024	22.98	23.2358	24.5887	23.6008	24.0825	23.1733	22.1207	7	7	7	40.3	37.895	0	24.485	P13995;P13995-2	P13995;P13995-2	Bifunctional methylenetetrahydrofolate dehydrogenase/cyclohydrolase, mitochondrial;NAD-dependent methylenetetrahydrofolate dehydrogenase;Methenyltetrahydrofolate cyclohydrolase	MTHFD2
20.0502	21.1002	22.2134	22.8681	23.0974	22.8298	21.5663	23.0092	23.7052	23.0302	22.6514	23.1343	20.8133	21.6465	23.4117	22.3973	22.8627	22.3103	4	4	4	13.5	31.106	0.00021336	3.9137	Q86WA6-2;Q86WA6	Q86WA6-2;Q86WA6	Valacyclovir hydrolase	BPHL
21.4141	22.6805	20.2733	21.7278	21.2613	21.9189	20.2922	22.3986	21.047	22.6893	22.9094	22.4755	22.8628	22.6798	23.845	22.1563	22.4786	22.7121	9	9	9	66.5	18.681	0	24.869	Q9H773	Q9H773	dCTP pyrophosphatase 1	DCTPP1
25.9176	25.2892	25.3799	24.1615	24.2337	24.5621	25.7139	25.9109	25.4103	25.5533	25.3873	24.4814	25.7312	25.7084	25.8519	26.3035	22.9456	25.957	10	10	1	73.5	16.961	0	242.16	P60660-2	P60660-2	Myosin light polypeptide 6	MYL6
20.844	19.9754	19.5702	20.8642	20.1834	19.1332	21.5098	21.8883	21.3746	22.3002	22.1455	21.3203	20.2815	21.0718	20.548	20.7423	22.1521	21.2357	9	9	9	14.2	131.42	0	26.896	Q9UBN7;Q9UBN7-2	Q9UBN7;Q9UBN7-2	Histone deacetylase 6	HDAC6
22.4274	22.8143	23.2929	23.1558	23.0812	23.2822	22.9394	23	22.9337	22.7135	22.7056	23.0002	23.3668	23.3218	22.8287	22.8951	20.2279	23.3258	8	7	7	45.8	23.155	0	8.5598	O14966;O14966-2;O14966-3	O14966;O14966-2	Ras-related protein Rab-7L1	RAB29
22.5549	22.1032	22.5803	23.1738	22.635	21.1484	22.136	23.6026	22.6132	23.3388	22.044	23.1044	18.4455	19.455	22.8733	21.119	23.1823	20.6949	4	4	4	18.9	29.884	0	7.0626	O14972-2;O14972	O14972-2;O14972	Down syndrome critical region protein 3	DSCR3
24.7636	24.6819	23.7847	23.9313	22.464	23.1308	24.7717	24.6293	24.2324	25.0284	24.1634	23.7771	25.0835	24.5546	24.1906	24.7879	23.9593	23.9811	15	15	15	61.6	39.31	0	52.392	Q96DI7;Q96DI7-2	Q96DI7;Q96DI7-2	U5 small nuclear ribonucleoprotein 40 kDa protein	SNRNP40
20.7435	23.0125	24.6827	24.1921	25.3136	25.6838	23.1925	23.8646	25.4296	25.5265	25.6129	25.3614	24.6057	25.6681	25.5681	25.1598	25.4653	24.7345	12	12	12	38.6	37.808	0	27.656	O14656;O14656-2	O14656	Torsin-1A	TOR1A
24.6316	24.4404	24.0217	24.4422	24.204	24.3102	24.5388	24.4537	23.8555	24.0847	23.9847	23.6975	24.5262	24.4169	24.1125	24.3975	24.137	24.13	9	8	8	50.4	27.191	0	67.283	O14979-3;O14979-2;O14979	O14979-3;O14979-2;O14979	Heterogeneous nuclear ribonucleoprotein D-like	HNRNPDL
20.8582	20.9971	20.7921	21.5631	20.6492	22.1079	18.8489	22.9444	22.4578	22.0852	22.5358	23.3594	21.3266	20.7435	20.9013	21.2165	22.7738	22.2101	7	7	7	23.5	38.187	0	9.8547	Q9Y5B8-2;Q9Y5B8	Q9Y5B8-2;Q9Y5B8	Nucleoside diphosphate kinase 7	NME7
21.0222	21.4837	20.6654	21.3645	20.8182	20.2541	20.3143	20.2513	20.9965	20.1806	21.1188	21.0785	20.6481	20.3791	20.5904	20.5806	20.9008	20.5626	11	11	11	8.5	206.89	0	13.103	O14981;O14981-2	O14981	TATA-binding protein-associated factor 172	BTAF1
23.2641	22.5902	23.0046	21.6942	23.6074	22.8705	23.5946	23.0788	22.9777	23.3778	23.3969	23.7259	22.2941	23.0454	23.2087	22.5523	23.3977	23.1838	20	20	20	22.3	144.27	0	28.032	O15013-7;O15013-4;O15013-5;O15013-6;O15013	O15013-7;O15013-4;O15013-5;O15013-6;O15013	Rho guanine nucleotide exchange factor 10	ARHGEF10
24.0787	23.9859	24.0918	24.1514	23.9943	24.4612	24.0522	23.9052	24.5064	24.2016	23.8702	23.8732	24.5873	23.8946	24.0532	24.2738	23.9266	24.0863	41	41	41	28.4	247.24	0	66.834	O15027-2;O15027-4;O15027-3;O15027;O15027-5	O15027-2;O15027-4;O15027-3;O15027;O15027-5	Protein transport protein Sec16A	SEC16A
23.5891	23.1739	23.5746	23.9698	23.6061	23.2163	23.4782	23.6916	23.3461	23.2788	23.5914	22.8901	23.0339	23.9193	23.2862	24.0089	23.5551	23.0569	27	27	27	30.8	118.29	0	49.164	O15042;O15042-2;O15042-3	O15042;O15042-2;O15042-3	U2 snRNP-associated SURP motif-containing protein	U2SURP
22.4946	18.8212	22.1025	21.1742	22.1601	23.1003	22.2907	23.4946	23.0392	23.0257	22.4073	22.8733	19.2227	23.5422	23.1379	23.0833	23.2974	23.495	19	19	19	17.8	165.54	0	84.09	O15056;O15056-2;O15056-3	O15056;O15056-2;O15056-3	Synaptojanin-2	SYNJ2
25.2136	26.6355	25.539	25.8244	25.7186	26.12	25.8887	26.1734	26.0683	26.0121	25.8787	25.9594	26.273	26.0364	26.2168	25.7501	26.0316	26.0353	39	39	39	46.2	144.73	0	176.55	O15067	O15067	Phosphoribosylformylglycinamidine synthase	PFAS
22.5649	20.5018	19.1627	22.7603	22.6121	22.073	21.4453	20.5414	20.2084	21.7702	23.2999	22.0411	22.6423	22.4948	22.3653	23.3765	22.5679	22.7141	5	5	5	26.2	22.252	0	9.1921	Q9NR77	Q9NR77	Peroxisomal membrane protein 2	PXMP2
25.4517	25.3356	25.272	25.4871	25.6526	24.7703	25.2076	25.9327	25.7735	25.4589	25.8291	25.7688	26.8255	26.6756	26.5588	25.7186	25.8074	26.4143	4	4	4	75.3	10.143	0	37.234	Q9Y241;Q9Y241-2;A8MV81	Q9Y241;Q9Y241-2	HIG1 domain family member 1A, mitochondrial	HIGD1A
23.6167	21.9619	23.4242	20.6501	24.3953	24.0483	24.0125	24.2052	24.222	24.0124	24.3728	24.7787	23.4216	24.2927	24.7042	23.2433	24.5867	24.1592	12	12	12	12.4	142.17	0	28.57	O15118;O15118-2	O15118;O15118-2	Niemann-Pick C1 protein	NPC1
23.1953	24.3552	24.6349	25.0062	24.4865	24.1966	24.6777	24.6736	24.0544	25.6319	25.5335	26.1387	24.889	25.1416	25.7537	25.9869	25.7348	26.1404	6	6	6	23.2	26.825	0	39.101	O15162-2;O15162	O15162-2;O15162	Phospholipid scramblase 1	PLSCR1
22.4908	23.1612	23.4977	24.8774	24.4749	24.9199	21.956	22.7891	23.5698	24.5823	24.6006	25.0586	24.3917	24.3418	24.0246	23.5877	24.2577	24.5553	7	7	7	29.7	30.338	0	25.491	Q9Y287;Q9Y287-2	Q9Y287;Q9Y287-2	Integral membrane protein 2B;BRI2, membrane form;BRI2 intracellular domain;BRI2C, soluble form;Bri23 peptide	ITM2B
25.8542	25.1458	25.9941	26.4535	26.2728	26.9403	26.2611	26.3533	25.0786	27.3412	27.482	27.1956	27.3674	27.6816	26.2271	26.8539	27.565	26.1752	6	6	3	41.7	9.461	0	19.226	P42677	P42677	40S ribosomal protein S27	RPS27
26.0289	24.4134	22.9166	23.9425	23.3876	25.332	23.6723	25.7879	24.7404	25.5959	26.2795	25.2233	25.587	25.6417	25.2591	25.8395	26.0799	25.8511	4	4	4	39.7	7.4016	0.00021119	3.6871	O00244	O00244	Copper transport protein ATOX1	ATOX1
29.1532	28.8322	29.826	29.712	29.8048	29.8558	29.1531	29.6284	29.8011	29.7008	29.6731	29.6998	29.6848	29.7688	29.6686	29.8901	29.8127	29.9552	28	28	28	80.3	34.333	0	192.62	O15144	O15144	Actin-related protein 2/3 complex subunit 2	ARPC2
24.6298	25.5356	24.8776	23.4841	24.0132	23.5291	25.2359	24.4744	25.4496	24.9963	25.3884	25.2969	25.1253	25.3267	24.6565	24.1353	25.6644	25.3329	5	5	5	26.5	17.623	0	64.03	Q969G6	Q969G6	Riboflavin kinase	RFK
19.8809	19.0603	19.3816	19.3849	18.6721	19.9419	20.1321	19.0112	20.5095	20.4725	19.6075	20.0411	21.0541	20.4156	20.6025	20.3398	20.5311	20.9337	4	4	4	6.6	81.199	0.0002325	5.9164	Q969S9-2;Q969S9-3;Q969S9;Q969S9-5;Q969S9-4	Q969S9-2;Q969S9-3;Q969S9;Q969S9-5;Q969S9-4	Ribosome-releasing factor 2, mitochondrial	GFM2
21.6192	22.3808	20.3818	20.5995	21.6365	21.7005	20.1287	20.5223	22.6113	22.1727	22.701	22.6269	22.281	22.7129	22.9692	22.2023	22.1612	22.8731	7	7	7	31.9	34.687	0	32.512	Q9NVM6	Q9NVM6	DnaJ homolog subfamily C member 17	DNAJC17
24.2284	23.4147	24.1855	24.0775	24.649	25.1669	23.6623	22.8953	25.1676	25.4355	25.7419	25.5178	24.8681	25.4619	25.8516	24.6975	24.8136	25.6733	13	2	2	70.8	24.393	0	30.702	P62491;P62491-2;P57735	P62491;P62491-2	Ras-related protein Rab-11A	RAB11A
26.3904	26.3946	26.5766	26.1615	26.5759	26.6404	26.3491	26.482	26.7516	26.4072	26.428	26.5592	26.9205	26.7871	26.7554	27.0002	26.8012	26.2833	10	9	9	39.9	23.818	0	98.254	O15173;O15173-2	O15173;O15173-2	Membrane-associated progesterone receptor component 2	PGRMC2
20.2297	20.2746	21.6176	20.8009	21.4574	21.8584	22.3922	22.3618	21.9966	22.4706	22.3321	22.1161	21.5258	24.9282	22.0679	22.3773	22.3511	22.6827	6	6	6	25.1	39.542	0.00022946	5.6183	Q8WVM0	Q8WVM0	Dimethyladenosine transferase 1, mitochondrial	TFB1M
21.4235	21.6265	22.5463	22.0064	21.4157	22.5534	20.2341	21.4862	22.4693	21.2502	21.7576	22.2041	21.5357	21.9326	22.3804	21.9898	21.9256	22.7162	9	9	9	19.2	73.525	0	19.586	O15231;O15231-3;O15231-4;O15231-7;O15231-6;O15231-5;O15231-8;O15231-2;O15231-9	O15231;O15231-3;O15231-4;O15231-7;O15231-6;O15231-5;O15231-8	Zinc finger protein 185	ZNF185
24.3337	22.7927	24.5107	24.4359	24.5646	20.9099	24.0213	24.6367	25.136	23.982	24.0772	24.002	22.9407	22.1425	24.76	23.8293	24.0258	23.9967	4	4	4	21.7	15.173	0.00041597	3.3085	O15235	O15235	28S ribosomal protein S12, mitochondrial	MRPS12
22.7284	22.6093	22.3292	22.8305	22.8388	23.4733	21.8241	22.2287	23.1972	23.1102	22.6672	22.5495	23.7918	22.5629	23.4198	22.1307	22.39	21.8225	10	10	10	21.2	69.574	0	21.205	O15254-2;O15254	O15254-2;O15254	Peroxisomal acyl-coenzyme A oxidase 3	ACOX3
25.5942	25.5182	25.6985	24.2521	25.8458	25.7238	25.8005	25.2852	25.3803	25.069	24.7844	25.4999	25.1635	24.2119	25.7394	24.916	25.7675	25.6942	6	6	6	33.7	22.958	0	20.383	O15258	O15258	Protein RER1	RER1
22.6544	23.1133	22.7875	23.1232	22.5558	22.4199	22.9081	22.1906	21.254	23.6174	24.1654	24.7157	23.3476	24.5318	24.217	24.4559	24.6394	25.5593	4	4	4	27.8	22.328	0	16.766	P28065-2;P28065	P28065-2;P28065	Proteasome subunit beta type-9	PSMB9
25.0606	24.8248	25.2348	24.8289	24.8357	24.7459	25.1254	25.0485	24.6839	24.789	24.7126	24.9249	24.9664	24.379	24.4948	25.1135	24.6814	24.7593	12	12	12	27.3	52.743	0	86.972	O15269;O15269-2	O15269	Serine palmitoyltransferase 1	SPTLC1
24.8333	24.6908	24.3415	24.8272	24.9083	24.6371	25.018	24.8953	24.8358	24.9767	24.9569	25.158	24.6939	24.7907	24.9824	24.3881	25.0561	25.1112	19	19	19	44.8	62.924	0	83.546	O15270	O15270	Serine palmitoyltransferase 2	SPTLC2
23.5259	22.4992	23.2611	23.2398	23.8522	23.3905	23.7584	23.691	23.5698	23.1922	23.0936	23.0671	22.9863	23.4089	23.4021	23.3076	23.3604	23.2514	23	23	23	27.2	116.92	0	64.1	O15294;O15294-3;O15294-2;O15294-4	O15294;O15294-3;O15294-2;O15294-4	UDP-N-acetylglucosamine--peptide N-acetylglucosaminyltransferase 110 kDa subunit	OGT
22.4773	20.7951	22.3704	23.1599	21.8039	22.7535	22.2018	22.7232	22.7875	23.3468	23.3732	23.6921	22.7356	23.0136	23.2808	23.1988	23.3496	23.3871	23	23	23	17	194.1	0	186.33	Q8IZH2;Q8IZH2-2;Q8IZH2-3	Q8IZH2;Q8IZH2-2	5-3 exoribonuclease 1	XRN1
21.1449	21.8964	21.2211	21.8551	21.7621	21.56	21.6577	21.394	21.2171	20.8305	21.2367	21.0877	21.3642	21.5936	21.46	21.4496	22.1211	21.6882	7	7	7	16.6	55.25	0	7.3307	O15321-2;O15321	O15321-2;O15321	Transmembrane 9 superfamily member 1	TM9SF1
22.228	21.353	22.5728	22.9929	22.3571	23.2797	23.8767	21.4214	23.285	23.4817	23.7982	23.5818	23.5649	19.7466	22.5362	23.4816	22.8507	23.8124	19	19	12	40.2	59.53	0	23.619	Q00537-2;Q00537	Q00537-2;Q00537	Cyclin-dependent kinase 17	CDK17
25.0571	25.2573	24.5356	24.2738	24.1432	24.5765	25.5941	25.6242	25.7658	25.0066	25.0467	24.0624	25.1875	25.4359	26.3092	24.2559	23.8136	25.8706	5	5	5	34	17.781	0	33.279	Q16540	Q16540	39S ribosomal protein L23, mitochondrial	MRPL23
23.3159	21.6082	23.1979	19.6981	20.254	23.2856	22.7902	23.1551	23.405	22.8718	22.0822	22.7586	21.6369	20.9909	23.1606	22.9919	23.2028	23.1932	20	18	18	19.4	138.6	0	65.281	O15357;O15357-2	O15357;O15357-2	Phosphatidylinositol 3,4,5-trisphosphate 5-phosphatase 2	INPPL1
26.5726	26.4524	26.2017	26.3862	26.1839	26.2342	25.8862	26.3394	26.1847	26.1452	26.0382	26.1277	26.4156	26.2429	26.0632	26.2431	26.1134	26.0786	18	18	18	48.7	58.14	0	53.71	O15371-2;O15371-3;O15371	O15371-2;O15371-3;O15371	Eukaryotic translation initiation factor 3 subunit D	EIF3D
27.1492	26.4838	25.8515	26.034	25.8608	25.824	26.8756	27.5777	26.0919	26.4827	26.3022	27.4615	25.8164	25.7511	25.9455	25.7665	26.6765	26.3947	18	18	18	56.5	39.93	0	124.71	O15372	O15372	Eukaryotic translation initiation factor 3 subunit H	EIF3H
21.7288	21.718	21.8843	19.4367	22.8385	23.3793	20.2263	20.782	23.492	23.4706	22.995	23.3995	21.8643	23.782	23.761	22.8917	23.9431	22.9547	15	1	1	89.2	22.905	0.0031096	1.7454	P46108-2	P46108-2	Adapter molecule crk	CRK
22.2901	19.5369	22.4496	21.9176	21.7571	21.8949	22.0664	21.9477	21.6187	22.053	21.602	21.6219	19.8694	21.8329	21.6293	22.0145	21.8185	21.5892	10	10	10	11.8	119.94	0	44.798	O15397;O15397-2	O15397;O15397-2	Importin-8	IPO8
20.5049	22.0414	21.1506	21.1885	21.5062	21.7513	22.6375	20.5263	22.6033	21.3482	22.84	23.3566	22.7403	22.8076	22.7823	22.5907	22.0304	22.6711	6	6	6	31.2	30.776	0	37.135	Q96ND0	Q96ND0	Protein FAM210A	FAM210A
25.636	25.0064	25.0061	24.5599	24.4862	24.4716	25.6	25.064	24.4492	24.9022	24.2776	24.6593	24.6083	24.1037	24.1847	24.3376	25.2119	24.3788	8	8	8	21.9	49.469	0	11.282	O15427	O15427	Monocarboxylate transporter 4	SLC16A3
25.0777	25.1163	25.0319	24.7974	24.6433	24.9301	25.0581	24.9021	25.0066	24.8136	24.7373	25.0114	24.8958	24.8125	24.7482	24.9083	24.8367	24.9731	15	15	15	38.5	60.632	0	62.125	O15460-2;O15460	O15460-2;O15460	Prolyl 4-hydroxylase subunit alpha-2	P4HA2
26.4452	26.349	26.2779	26.0061	26.6435	26.4034	26.207	25.9823	26.669	26.3172	26.4662	26.5106	25.6008	26.6964	26.6769	26.3207	26.6403	26.7902	14	14	14	63.1	22.417	0	44.311	O15498;O15498-2	O15498;O15498-2	Synaptobrevin homolog YKT6	YKT6
27.9315	28.3397	27.9063	27.4822	27.5393	28.1722	27.9302	27.759	27.4829	27.8047	28.1025	27.7854	27.409	27.85	27.6378	27.8522	27.5433	27.0121	12	12	11	74.8	16.32	0	39.135	O15511;O15511-2	O15511;O15511-2	Actin-related protein 2/3 complex subunit 5	ARPC5
23.1729	24.3062	22.516	21.8386	22.2132	22.1374	20.3019	23.5397	23.1305	21.8125	21.8664	18.8012	22.2761	22.2171	22.9128	22.7056	21.8467	22.3442	2	2	2	15.5	16.311	0.00060084	2.7836	O15514	O15514	DNA-directed RNA polymerase II subunit RPB4	POLR2D
21.6185	21.5787	21.5332	21.2871	20.4492	21.7217	21.589	21.2905	21.5908	21.1208	20.875	21.6955	21.6702	21.183	21.7725	21.1056	21.3234	20.4379	5	5	5	16.3	50.837	0	8.4228	O15530-5;O15530-3;O15530;Q6A1A2;O15530-2;O15530-4	O15530-5;O15530-3;O15530;Q6A1A2;O15530-2	3-phosphoinositide-dependent protein kinase 1;Putative 3-phosphoinositide-dependent protein kinase 2	PDPK1;PDPK2P
22.6683	22.9745	23.8966	23.3328	24.5262	24.772	23.1501	23.2908	24.7281	24.6308	24.7354	24.6738	22.7102	24.8728	24.7474	23.7872	24.6948	23.6405	8	8	8	29.4	51.066	0	83.654	Q96BW9;Q96BW9-3;Q96BW9-2	Q96BW9;Q96BW9-3;Q96BW9-2	Phosphatidate cytidylyltransferase, mitochondrial	TAMM41
27.586	26.112	26.4622	26.4279	26.8721	26.6048	27.7186	27.7098	28.0164	26.4386	27.1299	26.5616	27.8257	28.0316	27.7715	26.965	26.5244	26.9586	9	9	9	61	9.9062	0	18.233	O14949	O14949	Cytochrome b-c1 complex subunit 8	UQCRQ
22.4117	22.3219	19.9428	22.1303	22.6305	22.7777	22.2223	22.0591	22.8488	22.1887	22.5221	21.5001	22.4636	21.4989	22.406	21.7687	21.3431	22.0123	7	7	7	20	54.843	0	17.344	O43148;O43148-2	O43148;O43148-2	mRNA cap guanine-N7 methyltransferase	RNMT
20.9181	24.4853	22.1	21.0366	22.5265	22.9741	23.4296	22.5824	23.2279	23.7618	22.7836	22.8089	21.7069	22.4902	23.165	22.701	22.8608	22.8966	27	27	27	11.8	331.07	0	44.292	O43149;O43149-2;O43149-3	O43149	Zinc finger ZZ-type and EF-hand domain-containing protein 1	ZZEF1
20.9569	22.6485	21.1045	20.0525	21.8819	22.6164	22.0739	22.7075	22.4754	22.0522	22.9119	23.2604	22.0823	20.3141	22.0216	21.732	23.0193	22.1423	13	12	12	22.5	106.98	0	115.9	O43150-2;O43150	O43150-2;O43150	Arf-GAP with SH3 domain, ANK repeat and PH domain-containing protein 2	ASAP2
20.4577	19.695	20.305	20.82	20.7268	21.207	17.1852	21.086	21.3299	21.5877	21.6202	21.7064	20.5395	21.9172	21.2466	20.8849	22.6751	20.6283	2	2	2	10.3	38.247	0	13.039	Q9GZM5	Q9GZM5	Protein YIPF3;Protein YIPF3, 36 kDa form III	YIPF3
22.2367	22.9482	21.825	22.4555	21.7686	21.4335	21.7403	21.813	21.724	22.4702	22.383	22.1438	22.9272	21.4764	20.5146	22.6611	21.9225	21.9744	9	9	9	23.8	58.32	0	11.621	O43172-2;O43172	O43172-2;O43172	U4/U6 small nuclear ribonucleoprotein Prp4	PRPF4
26.0483	25.8914	25.4016	26.4274	26.2732	25.3658	25.923	25.8949	24.888	25.6724	25.3484	24.7774	26.3293	26.28	25.7238	26.2441	25.909	25.215	14	14	14	35.6	56.65	0	105.03	O43175	O43175	D-3-phosphoglycerate dehydrogenase	PHGDH
23.8661	24.4541	24.0816	24.1364	24.8291	25.2228	24.0159	24.4325	25.2547	25.3878	25.2657	25.4912	26.2373	25.9677	25.5484	24.82	25.4802	24.9162	23	23	8	64.3	49.83	0	144.88	P49593	P49593	Protein phosphatase 1F	PPM1F
21.025	20.1673	20.1104	20.7205	20.1544	20.0517	20.9417	20.1508	19.0109	20.5943	19.8628	19.4903	19.2324	19.9331	19.929	21.1623	20.0422	20.1854	1	1	1	3.3	38.542	0.0084359	1.3454	O43236-5;O43236-2;O43236-3;O43236;O43236-4	O43236-5;O43236-2;O43236-3;O43236;O43236-4	Septin-4	2004-09-01
22.3932	23.1131	23.8497	22.1139	24.8017	24.7706	23.3217	20.8057	24.3928	24.6603	24.6267	24.5243	23.1285	24.5189	24.3996	23.9808	24.7835	23.0891	9	9	9	49.1	32.789	0	52.39	Q13868;Q13868-3;Q13868-2	Q13868;Q13868-3;Q13868-2	Exosome complex component RRP4	EXOSC2
23.3215	21.4473	20.4821	23.8056	24.1819	23.0842	23.1633	23.6525	23.6881	23.8456	24.5933	23.2456	24.5434	24.5661	23.9841	23.7812	23.7546	24.2727	1	1	1	1.8	61.068	0.00041305	3.1862	P36406-3;P36406-2;P36406	P36406-3;P36406-2;P36406	E3 ubiquitin-protein ligase TRIM23	TRIM23
23.5744	20.9723	24.5403	23.6316	23.7369	24.7801	22.7866	23.3875	24.7027	24.4606	24.8059	24.5407	25.2863	25.0163	23.9726	25.1803	24.5933	23.9168	5	5	5	56.1	12.326	0	17.785	Q9UJC5	Q9UJC5	SH3 domain-binding glutamic acid-rich-like protein 2	SH3BGRL2
23.6798	23.7286	24.282	24.2459	24.5359	24.1663	25.4767	23.5581	24.4165	25.0671	25.242	25.7236	24.8971	24.3787	24.1213	24.5472	24.9665	24.3061	6	6	6	32.8	20.576	0	11.398	Q9H0U6	Q9H0U6	39S ribosomal protein L18, mitochondrial	MRPL18
23.5141	22.7178	23.4472	24.2138	23.6761	23.4924	23.4958	23.6687	23.8285	23.1439	22.7319	23.4925	23.9533	23.6156	23.6565	23.8641	23.7525	23.5099	19	19	19	33.1	88.828	0	87.439	O43264;O43264-2	O43264;O43264-2	Centromere/kinetochore protein zw10 homolog	ZW10
23.6665	22.0553	22.6737	23.3105	23.6086	22.4131	23.3061	23.0033	22.4571	22.8135	22.5525	22.1119	22.2982	23.5644	21.7418	23.3352	22.8301	22.1155	16	16	16	24.8	90.254	0	41.128	O43290	O43290	U4/U6.U5 tri-snRNP-associated protein 1	SART1
22.0605	21.835	20.5858	21.8756	20.8567	21.4944	22.4806	21.2009	20.9542	20.3371	20.5427	21.9467	22.4226	20.9732	20.9649	19.351	21.7793	21.7908	8	8	8	15.5	67.622	0	14.675	O43292;O43292-2	O43292;O43292-2	Glycosylphosphatidylinositol anchor attachment 1 protein	GPAA1
23.0228	23.0105	22.8031	22.7418	22.833	22.5477	23.346	23.1707	22.6069	22.794	22.5894	22.3877	22.973	22.6044	22.6208	23.1123	22.6363	22.4219	5	5	5	12.8	52.535	0	7.3319	O43293;O43293-2;Q9UIK4;Q9UIK4-2	O43293;O43293-2	Death-associated protein kinase 3	DAPK3
18.7792	18.8888	18.8664	18.7619	19.3714	19.8253	19.6913	18.3397	20.0348	20.4646	20.586	20.2769	20.4144	20.491	20.4206	20.0371	19.8422	20.5163	3	3	3	6	80.709	0	7.7527	Q9BVQ7;Q9BVQ7-2;Q9BVQ7-3	Q9BVQ7;Q9BVQ7-2	Spermatogenesis-associated protein 5-like protein 1	SPATA5L1
27.6889	27.0194	26.9715	27.8971	28.0471	28.7333	26.791	27.8083	27.9708	28.575	28.8737	28.5601	29.1865	29.1111	27.7871	29.0173	29.0378	27.9603	10	10	10	79.4	13.802	0	42.153	P49773	P49773	Histidine triad nucleotide-binding protein 1	HINT1
26.897	27.6263	27.244	27.8954	27.8393	28.0127	27.06	27.1406	26.6118	27.255	27.5058	27.0098	27.6734	27.4743	26.847	27.9004	27.6816	27.1174	11	11	11	64.4	19.81	0	60.308	O43324;O43324-2	O43324;O43324-2	Eukaryotic translation elongation factor 1 epsilon-1	EEF1E1
21.3364	21.3952	20.514	20.1746	20.4105	21.325	21.2161	20.7485	21.188	21.2912	20.9792	20.8562	20.454	21.5677	21.7668	19.8422	21.5339	21.2009	3	3	3	8.9	45.581	0.0002145	4.0252	O43353-2;O43353	O43353-2;O43353	Receptor-interacting serine/threonine-protein kinase 2	RIPK2
24.9058	24.4039	24.3765	24.9213	24.8189	24.4786	25.0701	24.8597	24.4366	25.0363	24.5037	24.0537	24.9747	24.9457	24.7001	25.2051	24.834	24.416	18	14	14	31	70.942	0	31.283	O43390;O43390-2;O43390-3;O43390-4	O43390;O43390-2;O43390-3;O43390-4	Heterogeneous nuclear ribonucleoprotein R	HNRNPR
22.3292	22.4436	22.0743	22.2795	21.7138	21.8163	22.3579	21.6056	21.5713	22.3555	21.6024	21.2196	22.6649	22.2542	21.9385	21.7752	22.0183	21.8205	12	12	12	23.1	77.528	0	13.022	O43395;O43395-3	O43395	U4/U6 small nuclear ribonucleoprotein Prp3	PRPF3
20.3903	21.8022	23.6725	23.0878	23.6477	23.8088	22.007	23.504	24.1828	24.1655	23.7908	24.3824	23.1888	24.4689	24.2601	23.6144	23.7614	24.11	12	12	12	38.2	40.744	0	15.99	Q8NBU5;Q8NBU5-2	Q8NBU5;Q8NBU5-2	ATPase family AAA domain-containing protein 1	ATAD1
28.9275	29.2662	29.1268	30.0177	29.6929	30.1672	29.5508	29.5687	30.3224	30.5118	30.4663	30.6211	30.1897	30.4189	30.3706	30.0046	30.1261	30.6614	35	35	6	94.3	36.053	0	323.31	P04406;O14556	P04406	Glyceraldehyde-3-phosphate dehydrogenase	GAPDH
24.0503	24.1317	25.1956	25.3695	25.8765	25.7038	25.1142	24.4955	25.7001	26.0246	25.7359	25.8681	24.9809	25.6788	25.9513	25.0142	25.3334	25.4978	10	10	10	36.4	36.566	0	52.443	Q7L523;Q5VZM2-2;Q5VZM2	Q7L523;Q5VZM2-2;Q5VZM2	Ras-related GTP-binding protein A;Ras-related GTP-binding protein B	RRAGA;RRAGB
26.0123	26.9334	26.6385	26.8671	27.0869	26.6577	26.153	26.9053	26.6063	26.2979	26.5523	26.1337	25.5451	26.7338	26.6595	27.2017	26.3739	27.0082	10	10	10	59.3	19.208	0	33.144	O43447;O43447-2	O43447;O43447-2	Peptidyl-prolyl cis-trans isomerase H	PPIH
24.8914	24.6876	23.6677	24.4947	25.1363	24.8938	24.9014	24.9598	24.9946	25.6846	25.7388	26.0408	25.1225	25.5003	25.87	25.0145	25.5721	26.1922	14	9	4	46.6	40.84	0	43.836	P04439;P04439-2	P04439;P04439-2	HLA class I histocompatibility antigen, A-3 alpha chain	HLA-A
23.9432	23.6042	23.9686	24.2177	24.0912	24.0218	24.0754	23.9579	23.8929	24.6299	25.6635	25.3989	24.4636	24.4118	23.6308	24.1267	24.0385	23.9693	12	12	12	51	23.865	0	18.141	Q8WUY1	Q8WUY1	Protein THEM6	THEM6
23.3629	21.5682	23.7493	22.9029	23.4317	23.1193	23.086	22.9786	23.512	23.3581	23.204	23.4201	18.7289	23.5388	23.4098	23.3952	23.4116	22.9876	42	39	10	50	112.59	0	138.91	O43491;O43491-3;O43491-2	O43491;O43491-3;O43491-2	Band 4.1-like protein 2	EPB41L2
22.8865	20.0693	22.6334	21.8018	22.2944	22.7561	22.1699	22.2319	23.0554	23.1701	23.2684	22.8507	22.9118	23.4959	23.1154	23.8699	23.2127	23.3461	6	6	6	23	42.924	0	12.082	Q9NXS2;Q9NXS2-3	Q9NXS2;Q9NXS2-3	Glutaminyl-peptide cyclotransferase-like protein	QPCTL
25.4449	25.3722	25.5697	25.2151	24.9873	25.5395	25.1134	24.7019	24.683	25.0221	24.8103	25.4783	25.1987	25.2029	24.7732	25.6437	25.3396	24.8563	4	4	4	74.7	9.6138	0	11.798	O43504	O43504	Ragulator complex protein LAMTOR5	LAMTOR5
19.7916	22.2102	22.8187	19.9356	21.4373	21.1097	21.3735	20.7833	21.2549	21.5642	21.1009	20.3221	21.9102	19.7495	20.5095	22.6523	20.3535	23.0455	2	2	2	12.9	42.813	0	9.5676	O43567;O43567-2	O43567;O43567-2	E3 ubiquitin-protein ligase RNF13	RNF13
25.2213	26.24	24.1866	24.5877	24.8717	24.9946	26.5865	25.9596	26.262	24.5644	24.7177	26.0466	25.9668	26.1365	25.6812	25.5986	24.5408	25.6894	7	7	7	48.8	15.208	0	17.816	O95168;O95168-2	O95168;O95168-2	NADH dehydrogenase [ubiquinone] 1 beta subcomplex subunit 4	NDUFB4
20.4368	21.1755	21.1621	20.6662	22.4016	21.4032	21.2944	21.1389	22.5294	22.2869	22.3527	22.2662	23.0941	22.3688	22.5237	21.372	21.1762	23.2045	6	6	6	12	73.301	0	20.414	Q8WWI5;Q8WWI5-3;Q8WWI5-2	Q8WWI5;Q8WWI5-3;Q8WWI5-2	Choline transporter-like protein 1	SLC44A1
26.1226	25.0358	26.5093	25.945	25.8791	26.4061	25.4089	26.5776	25.9077	26.4439	26.4545	26.139	25.9079	25.3161	26.0117	26.2658	26.2244	26.5214	6	6	6	35.6	19.108	0	7.8038	O43598;O43598-2	O43598;O43598-2	2-deoxynucleoside 5-phosphate N-hydrolase 1	DNPH1
21.6487	20.6395	20.4818	21.5799	21.1619	20.4071	22.5002	22.2243	21.8379	21.9503	22.1868	22.741	22.0968	20.5722	21.3758	21.2564	22.3004	20.9178	9	9	9	25.8	63.922	0	17.223	Q14534	Q14534	Squalene monooxygenase	SQLE
23.5122	22.2713	23.8191	23.7063	23.4806	23.805	23.5187	23.5157	23.5181	23.8017	23.7032	23.6502	23.738	24.1077	24.0742	23.8884	23.9143	23.9947	28	28	25	25.6	133.28	0	114.58	P23458	P23458	Tyrosine-protein kinase JAK1	JAK1
19.9309	20.2957	19.5701	20.5267	21.1292	21.0994	20.8788	20.8259	21.0117	21.357	21.2175	21.3105	21.3616	21.3808	21.318	21.2857	21.215	20.3619	10	10	10	19.6	69.476	0.00022727	5.3854	P18887	P18887	DNA repair protein XRCC1	XRCC1
20.4552	19.3441	21.6709	19.4667	21.3115	20.8758	20.0139	20.5257	20.9549	22.0894	21.068	21.813	19.1918	22.1852	21.8691	21.9256	21.8097	21.8101	11	11	11	17.2	102	0	17.357	Q9BZQ6-2;Q9BZQ6	Q9BZQ6-2;Q9BZQ6	ER degradation-enhancing alpha-mannosidase-like protein 3	EDEM3
21.0649	22.7536	23.4038	21.4907	23.6877	23.8917	21.2102	23.2628	23.3347	22.7137	23.7078	24.1456	22.7961	23.6687	23.9381	24.5212	23.7639	23.8875	8	8	8	32.3	32.558	0	10.538	Q9H0P0-3;Q9H0P0-2;Q9H0P0-1;Q9H0P0	Q9H0P0-3;Q9H0P0-2;Q9H0P0-1;Q9H0P0	Cytosolic 5-nucleotidase 3A	NT5C3A
22.8708	22.9244	22.8883	19.8219	21.6431	23.4879	22.2201	22.3632	22.9309	23.0768	23.421	23.8852	22.4762	22.5844	23.0535	22.8976	22.999	23.1718	3	3	3	22.8	19.608	0	65.937	O43665-2;O43665-1;O43665	O43665-2;O43665-1;O43665	Regulator of G-protein signaling 10	RGS10
25.3556	23.3235	24.8194	24.6947	24.5571	24.7599	25.264	25.6513	25.6079	24.7268	25.0359	24.9269	25.8486	25.5755	25.8079	25.1054	24.9474	25.0732	5	5	5	40	14.585	0	19.017	Q9Y3B4	Q9Y3B4	Splicing factor 3B subunit 6	SF3B6
25.1032	24.9551	25.5671	25.3465	25.6395	25.5108	25.0458	25.3841	25.217	26.2196	26.7365	26.714	25.4704	25.4295	25.1331	25.5954	26.0329	25.8645	11	11	11	57.9	21.527	0	25.815	Q9H061;Q9H061-2	Q9H061;Q9H061-2	Transmembrane protein 126A	TMEM126A
25.5611	25.173	24.9554	25.5238	25.1664	26.5122	25.4622	25.914	25.2906	25.5964	26.6095	25.7724	26.5245	26.7535	25.281	25.9727	26.3635	25.0646	5	5	5	36.7	11.402	0.00022512	5.1203	O43676	O43676	NADH dehydrogenase [ubiquinone] 1 beta subcomplex subunit 3	NDUFB3
24.4626	25.5027	25.4754	24.8111	24.4774	25.1423	25.5958	25.7965	24.6053	24.9039	25.4977	25.5468	25.7322	25.7954	24.729	25.8993	25.582	24.9625	4	4	4	41.4	10.921	0	21.861	O43678;O43678-2	O43678	NADH dehydrogenase [ubiquinone] 1 alpha subcomplex subunit 2	NDUFA2
25.8131	25.4447	25.8895	25.8646	25.8134	25.9514	25.5034	25.5831	25.8613	25.7501	25.7119	26.4414	25.9816	25.5785	25.929	25.8112	25.7044	26.1058	15	15	15	61.2	38.792	0	32.368	O43681	O43681	ATPase ASNA1	ASNA1
26.3632	26.2666	26.1714	26.0294	25.8165	25.8737	26.4448	26.7836	25.8789	25.9783	25.9814	26.9672	25.9191	25.8098	25.7956	25.9195	25.8816	26.0904	12	12	12	41.1	36.954	0	23.648	O43684-2;O43684	O43684-2;O43684	Mitotic checkpoint protein BUB3	BUB3
22.5397	22.9233	22.8934	24.3568	24.6135	24.3702	23.1906	23.4028	23.6342	23.6673	24.0465	24.6631	24.7385	24.5957	23.8157	23.5262	19.6758	23.9515	3	3	3	15.3	19.835	0.00040866	3.0563	Q8N0U8;Q8N0U8-2	Q8N0U8	Vitamin K epoxide reductase complex subunit 1-like protein 1	VKORC1L1
24.9398	25.7762	24.5798	23.903	23.6267	23.8692	25.9943	24.7563	25.0632	23.0279	23.6924	23.7162	24.8629	24.529	25.2193	24.6909	22.8531	24.8188	3	3	3	33.6	14.686	0	11.44	Q8N4V1;Q8N4V1-2	Q8N4V1;Q8N4V1-2	Membrane magnesium transporter 1	MMGT1
22.3818	21.2772	22.3883	22.1785	23.1391	22.9778	22.404	22.4572	23.463	23.8712	22.4878	22.1172	21.4278	23.3037	23.2234	22.0623	23.3207	22.7018	7	7	7	36.6	24.212	0	12.543	O43708;O43708-3;O43708-2	O43708;O43708-3;O43708-2	Maleylacetoacetate isomerase	GSTZ1
21.7729	21.8317	22.4187	22.5367	19.3465	21.846	21.5107	21.0149	21.1228	22.6824	22.0825	22.5958	21.5474	22.7407	22.7564	22.8392	22.3249	22.7321	19	19	19	13	185.85	0	48.381	Q7Z3U7-2;Q7Z3U7-6;Q7Z3U7-5;Q7Z3U7;Q7Z3U7-3	Q7Z3U7-2;Q7Z3U7-6;Q7Z3U7-5;Q7Z3U7	Protein MON2 homolog	MON2
25.6347	25.9713	25.4056	25.8057	25.4734	25.7897	25.5052	25.4803	25.6117	25.5642	25.5661	25.632	25.4143	25.6563	25.3855	25.6458	25.8723	25.5765	26	26	26	38.1	91.35	0	123.6	O43747;O43747-2	O43747;O43747-2	AP-1 complex subunit gamma-1	AP1G1
21.2537	22.1211	22.6962	22.4814	23.435	23.1391	20.9672	22.1596	23.2233	23.6476	23.2315	23.1905	24.1002	23.0021	23.1747	21.8405	22.3712	23.6547	8	8	7	37.4	30.382	0	13.37	Q9Y478	Q9Y478	5-AMP-activated protein kinase subunit beta-1	PRKAB1
21.8387	22.7248	22.731	22.6224	22.4963	21.8994	22.3299	22.6688	21.5945	23.3404	23.8194	24.1178	23.103	21.9122	22.9396	22.8271	23.1073	22.5594	3	3	3	17.8	20.648	0	24.187	Q9UI14	Q9UI14	Prenylated Rab acceptor protein 1	RABAC1
26.1605	26.4606	26.0817	25.8716	25.9143	26.3011	26.5303	26.4296	26.1503	26.2104	26.1637	25.8951	26.0352	26.2286	26.0353	26.3733	26.2761	26.3753	13	13	13	40.6	34.063	0	24.676	O43765	O43765	Small glutamine-rich tetratricopeptide repeat-containing protein alpha	SGTA
22.6705	22.7548	22.9913	22.8364	22.6829	24.0098	21.9244	23.0372	23.5833	22.7645	22.7884	22.9068	20.1083	22.5273	22.5036	22.9245	20.8494	23.133	8	8	8	23.3	32.943	0.00021834	4.405	O43772	O43772	Mitochondrial carnitine/acylcarnitine carrier protein	SLC25A20
23.1786	22.2321	23.0649	22.8762	22.9968	23.0081	23.1448	22.8791	23.1314	24.2583	22.7454	23.2811	24.3367	23.8573	23.7187	23.8878	23.6423	23.191	11	11	11	23.4	80.379	0	24.351	Q13144	Q13144	Translation initiation factor eIF-2B subunit epsilon	EIF2B5
24.5311	20.7586	23.906	23.6259	23.5671	24.0766	24.5488	24.2486	24.0839	24.3973	24.5141	24.4276	24.2101	24.2718	23.3558	24.6055	23.9526	23.9497	31	31	29	37.2	124.95	0	103.67	O43795-2;O43795	O43795-2;O43795	Unconventional myosin-Ib	MYO1B
21.6621	20.7216	19.1636	21.6587	21.7517	21.3648	20.9732	21.4123	21.8484	21.1997	21.7719	21.5008	21.8924	21.7295	20.6027	22.1589	22.5091	21.5113	6	6	6	49.6	13.596	0	23.703	O43805	O43805	Sjoegren syndrome nuclear autoantigen 1	SSNA1
22.592	22.941	24.0871	23.2491	24.0298	24.416	23.8293	24.1846	24.7326	24.42	24.483	24.6567	22.6786	23.8234	23.5015	24.0376	23.8535	24.2996	7	7	7	22.6	35.02	0	66.914	Q9BX67;Q9BX67-2	Q9BX67;Q9BX67-2	Junctional adhesion molecule C	JAM3
24.6861	25.39	24.7491	25.5069	25.3677	25.4491	24.9198	26.144	25.3873	25.3614	25.2737	25.2461	25.7388	24.7739	25.2352	25.6517	25.4009	25.4606	8	8	8	26.3	45.283	0	8.0413	O43813	O43813	LanC-like protein 1	LANCL1
23.5326	24.015	23.6712	23.3492	23.5662	24.0097	23.3813	24.3	23.9155	22.9383	23.6799	23.7364	23.0407	23.3972	23.7317	22.9757	23.6865	24.21	19	19	18	40.3	86.131	0	175.97	O43815;O43815-2	O43815;O43815-2	Striatin	STRN
21.7577	21.3818	21.2364	19.8777	20.7852	22.7967	20.729	22.5634	21.7587	22.3022	23.0033	23.0031	20.9638	22.9951	21.7602	22.6334	22.8115	23.073	5	5	5	12.7	64.734	0	8.1743	P35610;P35610-3;P35610-2	P35610;P35610-3;P35610-2	Sterol O-acyltransferase 1	SOAT1
19.8192	19.0763	19.0828	17.6318	19.9862	18.856	20.8295	19.4176	19.4389	19.8062	20.0852	19.2568	19.2317	19.1779	19.4046	19.4986	17.1963	18.7123	4	4	4	7.4	76.107	0.00022836	5.4837	O43823	O43823	A-kinase anchor protein 8	AKAP8
26.5868	24.5875	25.4171	24.7553	24.777	25.2775	25.8612	26.7027	25.867	26.2032	25.9384	26.3887	25.031	25.0742	25.2556	25.5457	26.3522	25.4934	17	17	17	46.2	42.183	0	68.233	O43837;O43837-2;O43837-3	O43837;O43837-2	Isocitrate dehydrogenase [NAD] subunit beta, mitochondrial	IDH3B
24.893	24.46	24.9373	24.5713	25.1343	24.7814	24.8965	24.8357	25.0526	25.1473	24.8553	25.2641	24.6929	25.0518	25.2733	25.162	24.9374	24.9386	38	38	38	36.1	131.7	0	104.3	O43847;O43847-2	O43847;O43847-2	Nardilysin	NRD1
25.7913	25.6953	25.3123	26.5614	26.1493	27.2807	26.4039	25.2997	25.6391	26.5795	27.2215	26.8627	27.5625	27.6817	26.1188	27.2242	27.2412	24.8455	9	9	9	47.1	14.187	0	13.005	O95298;E9PQ53;O95298-2;O95298-3	O95298;E9PQ53;O95298-2	NADH dehydrogenase [ubiquinone] 1 subunit C2;NADH dehydrogenase [ubiquinone] 1 subunit C2, isoform 2	NDUFC2;NDUFC2-KCTD14
21.3912	20.5232	21.344	20.7029	23.5127	23.2621	20.6348	23.0655	22.8857	21.7086	21.8506	22.9126	21.3037	21.3949	21.4694	21.8824	21.353	22.8796	24	1	1	69.2	37.134	0.00022341	4.9657	O43852-2;O43852-4;O43852-8;O43852-7	O43852-2;O43852-4	Calumenin	CALU
25.2817	25.5423	25.7687	25.4358	25.2834	25.6765	25.3635	25.4625	25.4958	25.4133	25.4433	25.3985	25.6489	25.6282	25.552	26.0647	25.3099	25.933	11	11	11	27.4	52.747	0	23.596	O43854-2;O43854	O43854-2;O43854	EGF-like repeat and discoidin I-like domain-containing protein 3	EDIL3
21.6717	21.7696	20.161	19.0332	20.6978	21.0354	21.7163	21.3601	21.2275	21.0524	20.7096	21.1197	20.6766	20.8952	20.7516	20.2793	21.3029	21.1044	9	9	4	23.4	58.951	0	11.141	O43865;O43865-2	O43865;O43865-2	Putative adenosylhomocysteinase 2	AHCYL1
21.7878	20.6719	22.4341	20.1972	22.2803	21.6039	22.6688	22.2766	22.1366	22.8761	23.0263	23.1988	21.1969	22.3122	22.6295	22.9614	23.158	23.1926	5	5	5	15.5	35.808	0.00022543	5.1496	O00214;O00214-2	O00214;O00214-2	Galectin-8	LGALS8
25.3327	23.3138	24.4984	24.0798	24.0234	24.4778	25.9694	23.9747	24.6957	24.5725	25.4921	25.9994	23.9572	24.9825	24.4273	24.0944	26.1944	24.133	5	5	5	34.9	12.517	0	12.686	O43920	O43920	NADH dehydrogenase [ubiquinone] iron-sulfur protein 5	NDUFS5
23.2505	23.8893	24.8013	24.5293	24.4669	24.3598	23.5915	22.99	23.7526	24.2756	24.117	24.353	24.5334	24.3809	22.6354	24.7584	24.4006	21.4243	4	4	4	33.3	17.42	0	29.772	O43924	O43924	Retinal rod rhodopsin-sensitive cGMP 3,5-cyclic phosphodiesterase subunit delta	PDE6D
24.8738	25.3144	26.6647	26.8582	26.3475	26.9465	25.5556	24.8267	26.4737	26.7094	26.7259	26.5547	27.4188	27.3838	26.2669	27.3279	27.309	26.6274	4	4	4	36.4	17.218	0	43.989	Q9H4G4	Q9H4G4	Golgi-associated plant pathogenesis-related protein 1	GLIPR2
25.81	25.867	25.3174	25.4335	25.6313	25.7513	24.6503	24.8337	25.3789	25.1305	25.3342	25.7871	25.6266	25.4873	25.5097	25.7156	25.5722	25.3038	3	3	3	52.6	10.998	0	28.908	O60220	O60220	Mitochondrial import inner membrane translocase subunit Tim8 A	TIMM8A
25.3132	24.8042	24.7482	23.7554	24.2117	24.8212	25.0873	24.8463	24.6022	24.7663	24.9538	24.6351	24.7947	24.3243	25.0191	24.7	24.3104	25.2219	11	10	10	43.9	40.925	0	34.1	O60256;O60256-4;O60256-3;O60256-2	O60256;O60256-4;O60256-3;O60256-2	Phosphoribosyl pyrophosphate synthase-associated protein 2	PRPSAP2
23.3312	21.9905	22.5973	22.6629	22.9391	22.2968	23.2184	23.0444	22.7136	23.058	22.2995	22.2683	22.1885	23.2171	22.4218	23.0276	22.9633	22.4344	27	27	20	31.4	121.9	0	130.93	O60264	O60264	SWI/SNF-related matrix-associated actin-dependent regulator of chromatin subfamily A member 5	SMARCA5
21.3031	20.4648	21.0651	21.2536	20.1554	20.5894	20.2164	20.3278	20.2658	20.4754	20.4379	21.1588	20.9714	20.6044	20.3816	19.4711	20.9165	20.4045	3	3	3	7.8	60.752	0.00022523	5.1223	O60291;O60291-2;O60291-4;O60291-3	O60291;O60291-2;O60291-4;O60291-3	E3 ubiquitin-protein ligase MGRN1	MGRN1
21.7048	21.4748	21.4044	21.3105	20.9793	20.7326	21.7523	20.5555	20.8915	21.8426	20.8329	20.2454	21.448	20.9682	21.0119	20.92	21.3101	21.1777	13	13	13	13.1	171.29	0	30.713	O60306	O60306	Intron-binding protein aquarius	AQR
24.7312	24.451	24.8562	25.1796	24.8012	24.614	24.7965	24.517	24.4632	24.6099	24.7325	24.9668	24.9178	25.0777	25.0662	24.9179	24.9664	24.7471	33	33	33	41.8	115.88	0	86.385	O60313-2;O60313;O60313-10;O60313-9;O60313-11;O60313-13	O60313-2;O60313;O60313-10;O60313-9;O60313-11;O60313-13	Dynamin-like 120 kDa protein, mitochondrial;Dynamin-like 120 kDa protein, form S1	OPA1
20.1235	19.2803	21.0743	20.6811	21.0009	20.1744	20.417	20.2514	20.4769	20.5168	20.0159	20.0727	20.6969	20.7133	20.3776	20.9032	20.4986	19.9259	18	4	4	19.3	130.36	0.00022257	4.8783	O60333-3	O60333-3	Kinesin-like protein KIF1B	KIF1B
28.1999	27.7859	28.126	28.4588	28.3911	27.7466	27.9721	28.3995	27.7801	29.0195	29.5139	29.4396	28.4963	28.4968	28.2036	28.2431	30.03	28.1032	4	4	4	25	14.177	0	12.347	P13987;P13987-2	P13987;P13987-2	CD59 glycoprotein	CD59
21.296	23.5252	20.1324	20.9601	21.3793	21.445	23.9668	22.4976	21.6145	21.1314	19.0943	22.5808	22.5203	21.6596	22.8959	22.7177	21.4859	21.5212	10	1	1	59.9	15.529	0.00452	1.6232	O60361	O60361	Putative nucleoside diphosphate kinase	NME2P1
21.7911	21.2996	22.4417	19.5994	21.8508	22.4161	22.6082	22.4005	22.8664	22.7286	23.1567	23.4668	21.2546	22.325	22.2309	21.2968	22.2638	22.3807	22	22	22	25.4	123.92	0	33.329	Q15386;Q15386-2;Q15386-3	Q15386;Q15386-2	Ubiquitin-protein ligase E3C	UBE3C
20.4919	20.8393	19.5602	21.3477	21.0411	21.139	19.8152	21.3655	21.6876	21.7946	21.4472	21.4439	22.2482	21.2158	19.2534	21.6708	20.7423	20.0174	7	5	5	13.9	63.065	0.00023563	6.2671	Q9UGJ0;Q9UGJ0-2;Q9UGJ0-3	Q9UGJ0;Q9UGJ0-2;Q9UGJ0-3	5-AMP-activated protein kinase subunit gamma-2	PRKAG2
21.5662	21.0795	21.4575	21.3534	21.8967	21.2553	21.6059	22.2664	21.3809	21.2111	20.9343	21.0062	21.7113	21.4288	21.5246	21.9319	22.0388	21.1036	5	5	5	11.5	73.003	0	8.1227	O60476	O60476	Mannosyl-oligosaccharide 1,2-alpha-mannosidase IB	MAN1A2
23.0321	23.4472	24.4197	23.1832	23.8499	24.484	23.2956	23.2288	24.212	22.9138	23.5407	24.1112	23.8894	24.026	23.9436	23.5761	23.5534	23.5279	4	4	4	18.1	24.484	0.0002359	6.2937	O60487	O60487	Myelin protein zero-like protein 2	MPZL2
23.993	21.6047	22.5563	21.7245	21.7854	21.9607	22.8953	24.6652	23.7625	22.7086	22.4061	22.2179	22.5901	23.5024	22.4075	22.4844	22.053	23.4399	2	2	2	29.9	7.645	0.00059642	2.6707	P62875	P62875	DNA-directed RNA polymerases I, II, and III subunit RPABC5	POLR2L
21.7591	22.4867	22.1497	22.2269	22.3222	22.9149	22.6133	22.9306	23.6475	23.3483	23.4081	23.4298	20.8201	22.8737	21.6201	20.7922	22.9955	22.0911	22	22	6	43.2	73.139	0	119.65	Q14155-1;Q14155-5;Q14155-6	Q14155-1;Q14155-5;Q14155-6	Rho guanine nucleotide exchange factor 7	ARHGEF7
22.5794	19.1818	21.3422	21.0389	21.282	22.0215	22.3359	22.7862	22.2942	22.6444	21.4046	21.4063	22.2019	22.5617	22.5988	22.5553	21.4647	21.6086	21	21	21	17.7	160.25	0	26.74	Q9H6S0	Q9H6S0	Probable ATP-dependent RNA helicase YTHDC2	YTHDC2
23.0896	23.5028	23.7625	21.686	24.1162	23.9619	24.1108	23.663	23.7371	22.3261	24.2506	24.7197	22.3798	23.9244	24.0226	24.0371	21.6703	23.7119	23	23	23	34.7	102.91	0	41.519	O60502;O60502-4;O60502-2;O60502-3	O60502;O60502-4;O60502-2;O60502-3	Protein O-GlcNAcase	MGEA5
23.8546	24.5039	24.0021	23.7678	23.9892	25.2351	22.4755	24.3138	23.9994	25.1925	25.5608	25.3602	24.1009	23.9818	23.2013	23.9698	25.7584	24.67	5	5	5	44.7	14.652	0	13.733	Q8N8J7	Q8N8J7	Uncharacterized protein C4orf32	C4orf32
22.9457	22.925	25.1498	23.0011	24.6399	25.0803	22.7817	24.0466	24.5686	25.0411	25.2254	25.5133	23.6367	24.8505	24.6124	24.7419	24.9158	24.8019	8	8	8	61.6	26.215	0	30.338	P54105	P54105	Methylosome subunit pICln	CLNS1A
26.9828	27.1203	27.1787	27.4149	28.385	27.7806	26.771	27.2175	28.2246	28.2645	28.298	28.472	27.5606	28.1137	28.446	27.3903	28.0656	27.4871	18	18	16	70.2	26.559	0	134.94	P21266	P21266	Glutathione S-transferase Mu 3	GSTM3
24.2277	24.2814	25.5145	23.8104	25.0944	25.3555	24.5033	23.4694	26.0756	25.4346	25.595	25.7	23.8292	26.0006	25.9015	25.9068	25.9356	26.0924	7	7	7	50.3	21.831	0	55.02	Q9Y6M9	Q9Y6M9	NADH dehydrogenase [ubiquinone] 1 beta subcomplex subunit 9	NDUFB9
24.3274	23.7657	23.0075	23.6012	23.0142	23.2811	23.6201	23.654	23.2666	23.6196	23.7789	24.5085	23.7748	23.1301	23.3693	21.2622	23.4983	23.1277	6	6	6	21.3	39.053	0	6.9998	O60547-2;O60547	O60547-2;O60547	GDP-mannose 4,6 dehydratase	GMDS
21.6335	21.5437	20.5703	21.6231	21.8119	21.7045	21.8995	22.6307	22.2268	23.1171	23.0588	22.8292	22.9983	22.8623	22.2649	22.786	22.8343	22.1419	14	14	14	31.7	69.531	0	37.638	Q96LD4;Q96LD4-2	Q96LD4;Q96LD4-2	Tripartite motif-containing protein 47	TRIM47
23.4732	23.0771	23.0684	23.2871	22.9688	23.1819	23.3588	23.5278	23.945	23.4952	23.6637	23.6081	24.1549	24.0176	24.2059	24.0719	23.286	24.1347	4	4	4	21.2	25.384	0	9.7966	Q8TAE8	Q8TAE8	Growth arrest and DNA damage-inducible proteins-interacting protein 1	GADD45GIP1
24.7173	24.3553	24.6423	24.6681	24.0872	24.3207	24.7353	24.4823	24.3892	24.2605	24.462	24.4522	24.6275	24.5601	24.546	24.3857	24.3507	24.8015	9	9	9	52.1	27.026	0	16.235	O60573-2;O60573	O60573-2;O60573	Eukaryotic translation initiation factor 4E type 2	EIF4E2
21.2655	20.8823	20.9543	20.3163	20.4982	20.6161	21.0956	21.1096	21.1862	21.2502	21.2014	21.2506	21.4451	21.6875	21.1755	21.5944	21.0879	20.0553	4	3	3	14.3	62.137	0	7.9612	Q9UJY5-3;Q9UJY5;Q9UJY5-6;Q9UJY5-4;Q9UJY5-2	Q9UJY5-3;Q9UJY5;Q9UJY5-6;Q9UJY5-4;Q9UJY5-2	ADP-ribosylation factor-binding protein GGA1	GGA1
26.7565	26.0703	26.7208	26.5741	26.4141	26.4363	25.4618	26.3737	26.6274	26.0596	26.4602	25.9925	26.6078	26.6732	27.0352	26.7427	26.7456	26.9898	6	6	6	32.7	18.092	0	66.767	O60613;O60613-2	O60613	15 kDa selenoprotein	2015-09-01
22.1579	22.4318	22.5087	22.0227	22.5161	23.1925	22.5926	23.2369	23.2538	23.0268	22.4352	22.7489	23.1042	22.3293	23.3562	22.5736	22.957	23.4317	14	14	14	24.6	85.566	0	18.041	O60645	O60645	Exocyst complex component 3	EXOC3
23.1377	23.3088	22.9891	24.9055	24.1685	25.0593	23.8927	24.2479	23.9046	24.1394	24.3156	24.6582	24.388	24.5897	22.5231	20.749	24.6456	23.4554	9	9	8	48.7	13.667	0	11.274	P60520	P60520	Gamma-aminobutyric acid receptor-associated protein-like 2	GABARAPL2
23.4543	23.1846	24.1842	24.8441	24.5906	24.7093	24.1024	24.5719	23.9312	24.715	25.1574	24.6204	25.2644	25.1985	24.442	25.3359	25.3685	24.8582	5	5	5	34.8	18.325	0	7.0966	Q8N5N7;Q8N5N7-2	Q8N5N7	39S ribosomal protein L50, mitochondrial	MRPL50
27.3135	27.3438	27.0588	27.2461	27.2708	27.1829	27.1744	27.0932	27.271	27.1131	27.1876	27.416	27.351	27.1592	27.3554	27.2494	27.0764	27.0895	29	29	29	63.2	55.023	0	141.4	O60701;O60701-3;O60701-2	O60701;O60701-3;O60701-2	UDP-glucose 6-dehydrogenase	UGDH
26.9533	26.8719	26.5572	26.3873	26.4306	26.7331	26.5483	26.9761	27.3722	27.4306	27.451	27.3016	27.5168	27.4521	27.4172	27.2888	27.3839	27.452	34	34	34	45.9	87.088	0	241.8	P54886-2;P54886	P54886-2;P54886	Delta-1-pyrroline-5-carboxylate synthase;Glutamate 5-kinase;Gamma-glutamyl phosphate reductase	ALDH18A1
24.5929	25.9148	26.452	25.5796	26.3988	26.4148	24.9852	26.266	26.1839	26.2102	26.1233	26.1942	25.4877	26.1494	26.1958	26.3003	26.3537	26.3374	13	13	13	57.3	29.634	0	69.022	O60762	O60762	Dolichol-phosphate mannosyltransferase subunit 1	DPM1
27.2575	26.6464	27.3371	27.6022	27.5164	27.2963	27.4686	27.2028	27.093	27.0221	26.9155	26.9623	26.8022	27.448	27.2691	27.3114	27.1189	27.2186	40	40	39	54.8	107.89	0	323.31	O60763;O60763-2	O60763;O60763-2	General vesicular transport factor p115	USO1
25.7338	19.8778	25.1314	25.1115	24.9743	25.3355	25.7002	24.8423	25.9998	24.5341	25.016	24.2751	24.923	24.9374	26.098	25.0214	25.1833	25.0038	4	4	4	29.7	15.139	0	10.226	O60783	O60783	28S ribosomal protein S14, mitochondrial	MRPS14
23.3251	22.2014	22.8158	23.3957	23.2075	23.9742	22.3964	23.4554	23.2236	23.6764	24.1305	24.1802	23.7055	24.109	19.2079	24.2025	24.1375	22.3473	5	5	5	31.7	19.127	0.00022999	5.6663	Q12974;Q12974-2;Q12974-4;Q12974-3;Q93096	Q12974;Q12974-2;Q12974-4;Q12974-3	Protein tyrosine phosphatase type IVA 2	PTP4A2
27.2814	27.2073	26.3504	27.1659	26.1004	28.6741	28.3277	26.9532	26.6471	27.8259	27.8092	26.9549	28.6625	28.8612	25.6127	28.5362	27.9279	25.0787	9	9	2	58.7	13.989	0	43.733	Q99879;Q99877;Q93079;Q5QNW6;P62807;P58876;O60814;Q5QNW6-2;Q99880;P57053;Q96A08	Q99879;Q99877;Q93079;Q5QNW6;P62807;P58876;O60814;Q5QNW6-2;Q99880;P57053	Histone H2B type 1-M;Histone H2B type 1-N;Histone H2B type 1-H;Histone H2B type 2-F;Histone H2B type 1-C/E/F/G/I;Histone H2B type 1-D;Histone H2B type 1-K;Histone H2B type 1-L;Histone H2B type F-S	HIST1H2BM;HIST1H2BN;HIST1H2BH;HIST2H2BF;HIST1H2BC;HIST1H2BD;HIST1H2BK;HIST1H2BL;H2BFS
23.5458	23.4179	23.5493	23.7049	23.5342	23.7073	22.6552	23.5058	23.6104	23.4624	23.1969	22.8435	23.4443	23.5568	23.4865	23.0067	23.2119	23.3232	15	15	15	33.2	70.755	0	92.454	O60826	O60826	Coiled-coil domain-containing protein 22	CCDC22
20.4622	19.3733	21.5206	21.0253	21.5072	21.4927	21.7159	21.3558	20.5023	21.8103	22.3077	21.8732	22.0254	21.6475	21.5504	21.6983	21.5268	22.4757	9	9	9	16.2	84.159	0	12.224	Q8IWA4;Q8IWA4-3;Q8IWA4-2	Q8IWA4;Q8IWA4-3	Mitofusin-1	MFN1
18.2451	20.8773	18.487	19.2198	20.3687	19.9313	20.0022	19.9075	20.7433	21.3042	21.2869	20.8649	20.6043	20.6463	18.9929	20.1282	20.5703	21.2689	6	6	6	8.6	88.272	0	9.7118	Q9NXD2;Q9NXD2-2;Q9NXD2-3	Q9NXD2;Q9NXD2-2	Myotubularin-related protein 10	MTMR10
20.5847	19.7615	20.174	18.9768	20.8567	21.6509	21.1951	21.1446	21.5219	21.4617	21.1603	21.5251	19.8048	19.6954	21.5666	20.0148	20.6597	21.1238	7	7	7	13.4	89.702	0	63.578	P18433-6;P18433	P18433-6;P18433	Receptor-type tyrosine-protein phosphatase alpha	PTPRA
21.6355	20.7041	19.9037	22.8726	22.5916	20.555	20.7897	21.1583	21.2719	20.9874	21.2774	19.6548	21.608	21.526	19.676	21.0346	21.1542	20.1577	9	9	9	22.6	57.673	0	23.92	O60832;O60832-2	O60832;O60832-2	H/ACA ribonucleoprotein complex subunit 4	DKC1
24.5273	24.1999	24.0213	23.9987	24.043	24.0374	23.97	23.9575	24.1472	24.8504	25.3732	26.1775	24.8159	24.8473	25.2359	25.1822	25.7129	26.0855	24	24	21	43.4	67.93	0	61.618	P32455;Q9H0R5;Q9H0R5-4	P32455	Interferon-induced guanylate-binding protein 1	GBP1
20.3287	20.0983	20.9739	18.2705	19.5576	20.3799	20.2177	20.7345	20.2167	20.8519	20.8001	21.0315	20.38	20.4423	21.4337	21.1448	21.0657	21.3536	3	3	3	19.4	26.955	0.00022973	5.6309	Q96F24-2;Q96F24;Q96F24-3	Q96F24-2;Q96F24;Q96F24-3	Nuclear receptor-binding factor 2	NRBF2
21.1772	20.1214	22.2487	20.4015	21.7234	22.6171	22.4878	23.5279	23.2171	23.1917	22.5857	22.8043	21.3597	22.2087	22.5567	22.6032	23.0428	22.3763	19	19	19	23.4	124.83	0	64.277	O60879-2;O60879-3;O60879	O60879-2;O60879-3;O60879	Protein diaphanous homolog 2	DIAPH2
25.2389	25.0656	24.797	25.0105	25.4123	25.3311	25.5342	24.9949	25.2744	25.0807	25.3546	25.6155	25.0907	24.6481	24.3474	25.1415	24.5971	25.2097	17	17	17	54.4	45.745	0	54.178	O60884	O60884	DnaJ homolog subfamily A member 2	DNAJA2
21.9164	20.551	21.6202	21.973	22.1122	20.6489	21.7099	20.39	18.4444	21.0478	20.6506	20.5279	20.2178	21.7508	20.6864	21.4804	21.2907	21.4733	10	10	6	10	152.22	0	22.454	O60885;O60885-2;O60885-3	O60885;O60885-2;O60885-3	Bromodomain-containing protein 4	BRD4
22.3109	22.858	22.5211	22.731	22.326	22.0449	22.6572	22.9365	21.6555	23.194	23.2304	21.3016	23.1706	23.2381	23.4736	24.0816	24.3602	23.7117	6	6	6	20.6	43.885	0.00022962	5.6231	O15533-2;O15533;O15533-3;O15533-4	O15533-2;O15533;O15533-3;O15533-4	Tapasin	TAPBP
19.9818	20.3994	19.9788	19.2569	19.6831	19.8099	19.8999	20.09	19.7472	19.6237	19.1842	19.5422	20.2625	20.9576	20.2693	19.7002	19.2153	19.7668	3	3	3	9.3	48.927	0.00022558	5.159	Q8N0Z6	Q8N0Z6	Tetratricopeptide repeat protein 5	TTC5
23.7234	23.2123	23.5673	23.631	23.3782	23.6278	23.7341	24.4299	24.1153	24.7359	24.5444	24.8012	22.5939	23.7552	24.2165	24.3338	24.7394	24.5124	15	15	15	41.4	45.834	0	27.311	P82933	P82933	28S ribosomal protein S9, mitochondrial	MRPS9
23.6696	23.0786	24.2266	24.2241	24.4275	24.5874	24.7664	24.7049	24.5623	25.0964	24.817	24.6394	24.2111	23.9801	24.1648	24.4987	24.6752	23.5526	28	28	28	43.6	96.557	0	57.057	P33991	P33991	DNA replication licensing factor MCM4	MCM4
26.3978	25.8684	26.9298	25.3952	26.8039	27.0778	26.1333	26.8694	27.4047	27.4675	27.5435	27.7407	26.9922	27.2219	27.4963	27.1351	27.4277	27.3447	20	20	20	62.2	33.428	0	46.474	P53004	P53004	Biliverdin reductase A	BLVRA
23.0078	22.569	23.0748	22.1196	23.6116	23.5242	23.7462	23.3141	23.6256	22.6284	22.0559	22.6459	23.9113	22.742	23.3092	23.056	23.3384	22.695	20	20	18	22.6	120.87	0	51.782	O75044;P0DMP2;P0DJJ0	O75044	SLIT-ROBO Rho GTPase-activating protein 2	SRGAP2
21.0843	20.7978	21.1905	20.6797	20.6831	20.171	21.0399	20.3843	20.6871	20.9938	19.2907	22.357	19.4451	20.7267	21.0278	21.0825	20.9621	21.0253	16	16	11	11.5	211.1	0	12.863	O75051;O75051-2	O75051	Plexin-A2	PLXNA2
29.4366	29.6497	29.1708	29.4373	29.3004	29.2838	29.6219	29.5412	29.4413	29.396	29.3045	29.5023	29.3757	29.2044	29.2089	29.0589	29.3597	29.2304	32	32	32	68.8	66.193	0	228.51	O75083;O75083-3	O75083;O75083-3	WD repeat-containing protein 1	WDR1
25.7648	25.3088	25.6488	25.5756	25.6029	25.3986	25.7583	25.4066	25.4409	25.4394	25.3546	25.3065	24.7464	25.7453	25.7033	25.7651	25.535	25.3865	48	48	43	38.6	160.9	0	321.21	O75116	O75116	Rho-associated protein kinase 2	ROCK2
23.2936	22.481	23.2067	22.6706	23.4288	22.8092	23.278	23.0488	22.8701	23.2138	22.7041	23.5146	22.6732	22.271	22.8952	23.2552	22.3657	22.6553	24	20	20	18.7	165.85	0	120.32	O75122-3;O75122;O75122-2	O75122-3;O75122	CLIP-associating protein 2	CLASP2
25.7816	25.7703	25.5896	25.6924	25.5081	25.3215	25.7254	25.6009	25.5148	25.4888	25.5842	25.8782	25.8224	25.5597	25.4569	25.3834	25.4641	25.2165	17	17	16	36.3	60.13	0	32.297	O75131;Q9HCH3-2;O95741;Q9UBL6-2;O95741-2;Q9UBL6	O75131	Copine-3	CPNE3
24.0667	24.9662	25.3936	22.9808	25.3739	25.4788	24.0799	24.349	26.154	25.7728	25.7663	25.5807	25.1005	25.7884	25.6158	25.5085	25.3628	25.9103	8	8	8	30.2	33.814	0	14.005	O75880	O75880	Protein SCO1 homolog, mitochondrial	SCO1
23.149	19.9934	22.8571	21.541	22.5147	22.247	22.6809	22.4096	22.2003	22.5641	22.0652	22.3456	20.7528	22.8563	22.7524	22.4759	22.5148	22.2426	18	15	15	25.2	113.68	0	21.657	O75150;O75150-3;O75150-4	O75150;O75150-3;O75150-4	E3 ubiquitin-protein ligase BRE1B	RNF40
22.8953	22.7973	22.0298	20.8551	22.1603	23.1748	22.3384	22.9545	23.3087	23.399	23.2216	23.8483	22.4189	22.4135	23.3151	23.022	23.1079	23.3008	26	26	26	27.7	146.67	0	45.502	O75153;Q9Y5I4-2;Q9Y5I4	O75153	Clustered mitochondria protein homolog	CLUH
24.1854	24.7909	23.8777	24.5808	25.469	25.4941	22.4611	23.8368	25.342	25.2165	25.605	25.4629	21.7743	25.2245	25.7376	23.1515	25.2643	24.5413	6	6	6	28	28.932	0	17.213	Q9UHY7;Q9UHY7-2	Q9UHY7;Q9UHY7-2	Enolase-phosphatase E1	ENOPH1
25.9543	25.8467	25.7911	25.9937	25.95	25.799	25.7569	25.8008	25.7907	25.8573	25.6817	25.7944	25.5041	26.0067	25.8465	26.1464	25.7505	25.8889	69	69	69	37.4	254.41	0	233.24	O75165	O75165	DnaJ homolog subfamily C member 13	DNAJC13
21.1292	19.3039	21.088	21.7369	21.3939	22.5243	21.0305	21.8397	22.1171	21.0982	21.0611	21.5489	20.1008	21.6691	20.7544	21.7081	21.6217	22.2752	7	7	7	12.1	81.871	0	12.579	O75175	O75175	CCR4-NOT transcription complex subunit 3	CNOT3
22.8168	24.8486	25.4817	24.3187	25.1196	25.846	25.2561	25.5525	25.6664	25.7726	25.9294	26.2618	25.4686	25.5318	25.8871	25.4974	25.8625	26.1352	9	9	9	31.6	42.449	0	76.484	Q9HB07	Q9HB07	UPF0160 protein MYG1, mitochondrial	C12orf10
18.0059	18.392	18.2838	19.2728	18.7462	19.0528	17.7418	16.8425	18.8836	18.7734	19.5213	19.7894	19.9389	19.9317	18.8	18.9136	19.0155	19.2187	1	1	1	5.9	56.919	0	20.668	Q8N103-3;O95684-2;O95684	Q8N103-3;O95684-2;O95684	FGFR1 oncogene partner	FGFR1OP
23.7009	23.4977	23.915	24.3433	24.1708	23.9432	23.6886	24.5034	23.7496	23.9893	23.97	23.9026	24.0483	23.7426	23.8308	24.1368	23.6998	24.0434	7	7	7	26.7	35.509	0	10.715	O75208;O75208-2	O75208	Ubiquinone biosynthesis protein COQ9, mitochondrial	COQ9
26.9545	26.5966	26.6195	26.7525	26.4138	26.3887	26.9261	26.5848	26.3925	26.6895	26.5102	26.3628	26.8156	26.5213	26.2925	26.6509	26.5648	26.8584	10	10	10	63.3	21.007	0	69.922	O75223;O75223-3;O75223-2;O75223-4	O75223;O75223-3	Gamma-glutamylcyclotransferase	GGCT
22.7135	23.4866	21.2909	23.0533	22.6755	22.6244	22.6481	22.0247	22.5495	23.6351	23.4405	23.5601	23.6465	23.5159	23.9299	23.8974	23.759	23.5606	17	17	16	33	84.34	0	34.639	Q9Y2X7;Q9Y2X7-3;Q9Y2X7-2	Q9Y2X7;Q9Y2X7-3	ARF GTPase-activating protein GIT1	GIT1
17.5651	19.6526	18.642	19.6112	19.9965	19.7688	19.2671	17.8622	19.988	20.7177	20.2764	20.6634	20.6331	20.9956	20.4715	21.1517	20.4721	20.6413	4	4	4	16.1	37.767	0.00022036	4.6209	O14874-2;O14874-3;O14874	O14874-2;O14874-3;O14874	[3-methyl-2-oxobutanoate dehydrogenase [lipoamide]] kinase, mitochondrial	BCKDK
25.8233	26.0566	25.3402	25.9142	25.7201	25.6112	26.2373	25.8864	25.6792	25.5678	25.3774	25.318	25.8483	25.7521	25.7311	25.5552	25.7135	25.5827	20	20	20	47.3	51.851	0	60.264	O75306-2;O75306	O75306-2;O75306	NADH dehydrogenase [ubiquinone] iron-sulfur protein 2, mitochondrial	NDUFS2
23.9268	24.0036	24.0451	23.8271	23.6271	24.0538	23.7128	23.7371	23.8941	23.6489	23.5417	23.9251	23.2764	23.2849	24.0176	23.3996	24.0968	23.9007	10	10	10	32.7	50.925	0	97.375	O75312	O75312	Zinc finger protein ZPR1	ZPR1
25.8083	26.1957	25.9957	26.3291	25.9803	25.9595	26.4568	26.1398	25.9323	25.7203	25.9943	25.955	26.1784	25.9917	26.0089	26.1204	25.7358	26.062	11	11	10	39.5	33.742	0	28.686	O75323;O75323-2	O75323;O75323-2	Protein NipSnap homolog 2	GBAS
22.1985	22.1334	22.3731	22.736	23.5179	23.3986	22.2632	22.3545	23.1846	23.3343	23.2713	23.4989	22.8735	22.839	23.4167	22.9877	23.8485	22.1978	5	5	5	40.7	21.172	0	13.221	Q9Y3C0	Q9Y3C0	WASH complex subunit CCDC53	CCDC53
20.6507	19.7563	20.2044	20.8877	19.9339	20.2018	19.2875	19.8101	19.8818	20.8893	20.6944	20.3684	20.7334	21.302	20.9738	21.1658	21.0585	20.8075	7	5	5	6	158.43	0	12.786	Q14004-2;Q14004;Q96Q40-6;Q96Q40-3;O94921-3;Q96Q40-5;Q96Q40;O94921-2;O94921	Q14004-2;Q14004	Cyclin-dependent kinase 13	CDK13
25.3857	25.1683	24.5232	25.2963	25.1883	25.7575	26.3833	25.2241	25.585	24.6599	25.0754	24.7909	25.9192	25.71	25.4443	25.8236	25.3973	25.2764	6	6	4	44.9	13.757	0	130.03	O75348;O95670-2	O75348	V-type proton ATPase subunit G 1	ATP6V1G1
29.7584	29.4918	29.2237	29.1524	29.6354	29.3139	29.1786	28.3745	28.7537	29.806	30.0017	30.4927	29.7245	30.1921	29.3343	30.0492	30.8088	29.7734	6	6	6	55.6	11.951	0	53.438	P62942	P62942	Peptidyl-prolyl cis-trans isomerase FKBP1A	FKBP1A
20.6271	20.581	19.9327	19.9619	20.9993	20.9205	18.3223	20.5552	20.6989	20.9512	21.6788	21.8714	20.4536	21.0605	20.7337	21.048	21.0268	20.8771	10	10	10	6.7	222	0	20.477	Q86XA9;Q86XA9-2;Q86XA9-3	Q86XA9;Q86XA9-2	HEAT repeat-containing protein 5A	HEATR5A
22.289	22.2541	21.9475	21.7581	21.7802	22.2102	21.4162	21.7803	22.1607	22.6051	22.3974	22.0238	22.5793	22.9076	22.9421	22.3124	22.564	22.5796	9	9	9	16.5	82.629	0	11.347	P23743;P23743-3;P23743-2	P23743	Diacylglycerol kinase alpha	DGKA
25.8687	24.4386	24.9851	26.6678	25.1105	23.7364	25.1868	25.1257	25.1418	24.8553	25.9045	25.8329	25.9487	26.2608	24.8234	26.6858	24.7188	25.5605	199	1	1	86.3	275.66	0.00022894	5.5519	O75369-2;O75369-9;O75369;O75369-6;O75369-3;O75369-7;O75369-5;O75369-4	O75369-2;O75369-9;O75369;O75369-6;O75369-3;O75369-7;O75369-5;O75369-4	Filamin-B	FLNB
20.7001	20.6699	20.9231	20.2487	20.7522	20.6428	21.0004	20.2603	20.7674	20.3741	20.669	20.5888	20.9314	20.5275	20.8457	20.1641	19.5835	20.9329	201	201	3	85.2	281.63	0	323.31	O75369-8	O75369-8	Filamin-B	FLNB
22.2104	23.566	23.3931	23.1456	22.8359	23.2004	23.9655	22.9635	22.993	22.0085	22.4921	22.8674	23.2279	23.2571	23.0023	23.4048	23.3098	23.0242	4	4	4	37.1	16.24	0	32.768	O75379-2;O75379	O75379-2;O75379	Vesicle-associated membrane protein 4	VAMP4
26.3727	24.915	25.8924	25.7682	26.1093	26.5631	24.9573	25.6197	25.616	25.9462	26.5972	25.5698	26.1705	26.5083	24.9715	26.0127	26.4114	25.6821	7	7	7	61.3	13.711	0	24.05	O75380	O75380	NADH dehydrogenase [ubiquinone] iron-sulfur protein 6, mitochondrial	NDUFS6
23.558	22.397	23.8687	22.2902	23.3147	23.8158	22.7436	23.9933	24.192	24.6278	24.2727	24.4983	23.3254	23.5484	24.1597	24.11	24.437	24.4314	12	6	6	35.3	40.532	0	115.27	P08754	P08754	Guanine nucleotide-binding protein G(k) subunit alpha	GNAI3
30.2933	29.9716	30.0918	30.1168	29.801	30.067	29.755	29.8312	29.9636	31.1035	31.276	31.242	30.1733	30.1358	29.842	30.0893	30.6081	30.4128	16	16	16	52.6	17.695	0	74.442	P62750	P62750	60S ribosomal protein L23a	RPL23A
29.2223	27.7724	27.9398	27.2285	27.4908	27.4778	28.4139	28.7353	28.5829	27.5973	27.675	27.0473	28.121	28.3335	28.3769	28.069	27.5831	27.906	4	4	4	56.5	10.803	0	16.709	P62304	P62304	Small nuclear ribonucleoprotein E	SNRPE
23.6084	23.6089	24.4793	23.1978	23.7153	24.3269	23.3744	24.6431	23.9268	24.2776	24.3014	24.3053	23.9922	23.7526	24.0737	24.4886	24.1954	24.6356	8	8	8	46.3	26.034	0	18.65	O75391	O75391	Sperm-associated antigen 7	SPAG7
20.1407	19.983	20.0746	18.635	19.4798	19.5541	21.4406	20.2896	20.2693	20.2266	20.4221	20.03	20.1607	20.1413	19.983	19.8985	19.9577	19.5513	4	4	4	11.5	62.027	0	44.357	Q5F1R6;Q5F1R6-3;Q5F1R6-2	Q5F1R6;Q5F1R6-3;Q5F1R6-2	DnaJ homolog subfamily C member 21	DNAJC21
25.7836	25.52	25.0922	25.6139	25.3334	24.813	25.4638	25.1686	24.7149	25.2691	25.0438	24.4857	25.442	25.5246	25.1413	25.602	25.1932	25.0164	25	25	25	26.3	108.8	0	187.54	O75400;O75400-2;O75400-3;Q6NWY9-2;Q6NWY9-3;Q6NWY9	O75400;O75400-2;O75400-3	Pre-mRNA-processing factor 40 homolog A	PRPF40A
20.8553	21.7548	22.0673	19.4582	19.9918	22.1984	21.1921	20.5811	21.7473	21.4504	21.7385	21.6028	22.1725	22.2192	21.5895	22.368	21.8974	21.9184	3	3	3	21.5	18.273	0.00021133	3.7073	O60830;O60830-2	O60830;O60830-2	Mitochondrial import inner membrane translocase subunit Tim17-B	TIMM17B
21.6532	22.2615	22.5326	22.5233	22.6468	22.724	21.8741	22.287	22.7359	22.8347	22.3889	22.3534	22.3703	21.6904	21.3266	19.6572	22.9865	22.758	5	5	5	28	21.142	0	13.763	O75414;O75414-2	O75414	Nucleoside diphosphate kinase 6	NME6
21.6458	19.4142	22.137	20.0602	21.4854	21.4926	21.5453	21.3955	21.2365	21.7312	22.1019	21.6558	22.179	21.6727	21.9692	21.9274	22.1167	22.1631	12	10	9	23.3	74.222	0	25.185	P51116	P51116	Fragile X mental retardation syndrome-related protein 2	FXR2
21.6497	21.9359	22.7396	22.2047	20.1361	22.907	21.6325	22.562	23.4131	23.2407	23.2059	23.0416	21.0844	22.8788	22.7291	22.768	23.2607	22.4296	5	5	5	24.8	37.763	0	11.309	Q9Y375	Q9Y375	Complex I intermediate-associated protein 30, mitochondrial	NDUFAF1
22.7299	22.9582	23.286	23.0495	22.4465	23.1619	22.9522	23.2952	22.7929	23.9631	23.7484	23.6466	23.8906	23.5964	23.7813	23.793	23.4344	23.8761	14	14	14	29.5	79.663	0	21.795	Q9UKG1	Q9UKG1	DCC-interacting protein 13-alpha	APPL1
23.0216	22.9446	22.6392	22.6075	22.5162	23.2758	21.9746	22.74	24.0306	23.9585	23.7511	24.0019	22.9207	22.8835	23.0938	22.9489	23.9299	21.8704	8	8	8	29.3	33.775	0	16.596	Q9BW91-2;Q9BW91	Q9BW91-2;Q9BW91	ADP-ribose pyrophosphatase, mitochondrial	NUDT9
25.1526	25.2497	25.3608	25.3502	25.1539	25.0625	25.229	25.221	25.222	24.9781	24.9032	25.5452	25.2107	25.2623	25.319	25.0961	25.3504	25.1185	14	10	10	43.4	39.171	0	39.622	O75477	O75477	Erlin-1	ERLIN1
27.0386	27.226	27.3448	26.9474	27.523	27.3774	26.8334	26.7494	27.3499	27.1669	27.0125	27.0979	26.899	27.1033	27.2772	27.0121	27.3655	26.5983	14	14	14	49.2	30.241	0	124.04	O75489;O75489-2	O75489	NADH dehydrogenase [ubiquinone] iron-sulfur protein 3, mitochondrial	NDUFS3
23.3982	21.8968	22.236	22.8229	22.3802	23.4809	23.064	19.6309	20.6901	22.2844	22.8334	23.0376	22.636	22.8623	20.8796	22.6204	22.3727	22.6583	2	2	2	10.6	21.993	0	10.685	O75508	O75508	Claudin-11	CLDN11
26.5075	26.3229	26.2857	25.8563	26.083	26.339	26.2156	27.0951	26.4914	26.188	26.2733	27.513	25.8572	26.1051	26.205	26.1529	26.6956	26.4896	20	20	20	49.2	43.585	0	56.835	O75521;O75521-2	O75521;O75521-2	Enoyl-CoA delta isomerase 2, mitochondrial	ECI2
22.8777	23.7949	22.8975	22.5732	23.7466	23.7319	22.0524	22.2356	23.8479	24.0712	24.0313	24.5678	22.6049	23.9788	24.0518	22.5177	24.125	22.6479	5	5	5	16.1	37.866	0	18.772	O15121	O15121	Sphingolipid delta(4)-desaturase DES1	DEGS1
22.5973	22.9354	23.4621	23.2601	22.9158	23.9445	23.4461	23.6139	23.9406	23.8624	24.0833	24.1442	23.3645	22.9698	23.4378	22.1168	23.858	22.9854	23	23	23	36.2	100.4	0	61.28	P20936-2;P20936-4;P20936;P20936-3	P20936-2;P20936-4;P20936	Ras GTPase-activating protein 1	RASA1
25.6977	26.0256	25.732	25.4991	25.3785	25.4761	25.7111	25.5526	25.6447	25.8304	25.5857	25.5988	25.9199	25.7282	25.4955	25.7427	25.5573	25.4512	33	33	33	44.6	85.746	0	214.49	O75534-2;O75534;O75534-3;O75534-4	O75534-2;O75534;O75534-3;O75534-4	Cold shock domain-containing protein E1	CSDE1
21.9374	23.0757	21.7509	21.8805	21.4216	23.4585	21.7717	23.0129	23.1511	23.1033	23.0265	23.2915	23.3961	23.0861	23.4449	23.4427	23.3397	22.3845	43	43	2	60.1	82.624	0	223.48	Q16891-2;Q16891;Q16891-3	Q16891-2;Q16891;Q16891-3	MICOS complex subunit MIC60	IMMT
21.4565	19.5797	22.1651	21.5082	20.8079	19.3042	21.0303	21.7311	20.1786	23.2794	21.3029	22.5155	19.1587	21.6155	22.2928	21.2969	22.2629	22.5693	25	25	25	6.9	513.25	0	61.275	O75592-2;O75592	O75592-2;O75592	E3 ubiquitin-protein ligase MYCBP2	MYCBP2
25.706	25.3717	25.4178	25.5033	25.5074	25.1445	25.0592	25.844	25.6174	25.1304	25.4696	25.3801	25.3023	25.7793	25.7834	25.9878	25.4533	25.4573	3	3	3	29.2	19.343	0	34.276	O75607	O75607	Nucleoplasmin-3	NPM3
25.1602	25.8688	25.7276	25.8846	25.6057	25.5375	25.906	25.8193	25.2442	25.504	25.3337	25.3273	25.7053	26.016	25.2857	26.1132	25.5899	25.8338	6	6	6	46.7	22.875	0	10.762	O75608-2;O75608	O75608-2;O75608	Acyl-protein thioesterase 1	LYPLA1
26.6636	26.3745	25.9675	26.7551	26.5261	25.8534	26.3763	26.2662	25.9832	26.7121	26.3718	25.8921	26.3867	26.667	26.1521	26.4682	26.5848	26.0137	77	77	77	41.7	244.5	0	323.31	O75643;O75643-2	O75643	U5 small nuclear ribonucleoprotein 200 kDa helicase	SNRNP200
25.603	25.9675	25.662	25.5162	25.4202	26.0677	25.3302	25.0881	25.6215	26.6994	26.8567	26.7684	25.4196	25.2035	25.5343	26.0776	26.5911	26.408	4	4	4	59.2	15.892	0.00023793	6.4721	Q9Y2V2	Q9Y2V2	Calcium-regulated heat stable protein 1	CARHSP1
24.9295	24.3461	24.7948	23.5829	24.7192	24.7507	24.9201	25.0688	24.7506	24.8095	24.631	24.5195	23.4711	24.9031	24.8111	24.4194	24.9709	24.6263	26	26	26	25.7	155.2	0	150.32	O75694;O75694-2	O75694;O75694-2	Nuclear pore complex protein Nup155	NUP155
24.4294	24.1275	24.065	22.8745	23.7857	23.7346	24.1648	24.2597	24.2295	23.7093	23.957	24.3465	24.0442	23.5706	23.9577	24.2065	24.071	24.5315	7	7	7	21.4	39.641	0	70.156	O75695	O75695	Protein XRP2	RP2
25.1656	24.9359	24.9046	25.1109	24.9171	25.0077	25.4984	24.5507	24.8962	24.9086	24.6402	24.578	25.0501	24.8865	24.7998	25.0675	24.8311	25.0139	14	14	14	37.4	46.561	0	24.674	O75718	O75718	Cartilage-associated protein	CRTAP
23.4328	23.5975	23.5884	23.5066	23.6285	23.6749	23.0447	23.3162	23.4486	23.4116	23.3369	23.4165	23.73	23.5066	23.7603	23.5105	23.5642	23.9013	22	16	16	37.6	74.761	0	31.855	O75746;O75746-2	O75746;O75746-2	Calcium-binding mitochondrial carrier protein Aralar1	SLC25A12
20.7334	20.1628	21.7857	19.7287	20.7212	21.6261	20.836	21.9877	21.631	22.5489	21.2252	21.8291	20.9305	21.0582	21.3833	21.6043	23.0367	22.6191	24	13	13	13.9	263.55	0	28.057	O75179-7;O75179-2;O75179;O75179-6;O75179-4;O75179-3;O75179-5	O75179-7;O75179-2;O75179;O75179-6;O75179-4	Ankyrin repeat domain-containing protein 17	ANKRD17
20.2909	21.796	22.3015	21.3864	21.9954	22.5419	21.3555	22.3519	22.1308	22.0688	21.6947	21.8596	21.5643	21.875	22.1717	22.4291	21.5429	22.0344	5	5	5	21.7	33.395	0	9.7833	O75792	O75792	Ribonuclease H2 subunit A	RNASEH2A
22.1375	19.2045	22.8904	22.8923	22.5627	22.6747	24.0463	20.0058	23.4316	21.8532	22.0661	21.5082	22.4847	23.0266	23.6221	22.6289	22.3704	22.3444	5	5	5	37.9	15.651	0.00022386	5.0157	O75817	O75817	Ribonuclease P protein subunit p20	POP7
28.9755	29.2323	28.9346	28.7194	28.2511	29.111	28.9862	28.6939	28.533	29.9933	30.0936	30.1273	29.1956	29.6342	29.4575	28.845	30.2668	29.8029	13	13	13	62.8	21.225	0	38.477	P02794	P02794	Ferritin heavy chain;Ferritin heavy chain, N-terminally processed	FTH1
27.3494	27.3487	26.9384	26.8854	26.8257	27.151	27.3193	27.4654	27.0627	26.8397	27.013	26.9702	27.1179	26.9677	26.8829	27.3309	27.1033	27.2125	17	17	17	55.8	29.062	0	51.972	O75822;O75822-3;O75822-2	O75822;O75822-3;O75822-2	Eukaryotic translation initiation factor 3 subunit J	EIF3J
26.179	26.2357	26.0984	26.3047	26.1987	26.0726	26.3794	26.4609	25.9843	25.9099	26.136	26.1274	26.2246	26.094	26.0058	26.304	26.1815	26.6175	16	13	13	65.7	30.85	0	106.96	O75828	O75828	Carbonyl reductase [NADPH] 3	CBR3
25.7062	26.56	26.8593	26.4579	26.613	26.7956	26.7093	26.5802	27.1828	27.0971	27.2035	26.8453	26.5065	26.9285	27.0413	26.6583	26.9964	26.8081	16	16	16	66.8	24.428	0	39.964	O75832;O75832-2	O75832	26S proteasome non-ATPase regulatory subunit 10	PSMD10
25.2307	24.5361	24.7268	25.0998	25.1473	24.9842	25.1747	25.3856	25.0321	25.4357	25.2518	25.373	25.3176	25.1797	25.0803	24.6482	25.571	24.6439	15	15	15	28.2	54.812	0	53.715	O75844	O75844	CAAX prenyl protease 1 homolog	ZMPSTE24
27.9887	28.1299	27.7333	27.982	27.9724	27.9608	28.0916	28.1564	28.1282	27.9216	27.7926	27.7885	27.9935	27.9624	27.8785	28.0901	27.8943	27.9362	29	29	28	74.9	46.659	0	152.11	O75874	O75874	Isocitrate dehydrogenase [NADP] cytoplasmic	IDH1
22.1357	20.9599	22.7557	21.7524	22.0017	21.7905	23.55	21.4483	22.4034	22.8118	22.0307	22.6902	22.5626	22.5195	23.0557	22.6457	22.4851	22.2184	14	11	11	25.9	86.478	0	68.705	Q15437	Q15437	Protein transport protein Sec23B	SEC23B
20.8477	19.4046	20.8021	18.6878	20.8676	20.1492	20.7112	19.9097	20.553	19.8173	19.8896	19.9189	19.7844	18.087	20.2302	18.4715	19.7102	20.1738	3	3	3	2.8	133.7	0	16.769	O75882-3;O75882-2;O75882	O75882-3;O75882-2;O75882	Attractin	ATRN
26.3804	25.9533	25.9455	26.2012	25.9541	26.3348	26.013	26.0566	26.3345	27.1207	26.9897	27.2174	26.4065	26.1271	26.3343	26.2824	26.2569	26.6449	10	10	10	56.8	26.836	0	67.537	P55957-2;P55957;P55957-4;P55957-3	P55957-2;P55957;P55957-4	BH3-interacting domain death agonist;BH3-interacting domain death agonist p15;BH3-interacting domain death agonist p13;BH3-interacting domain death agonist p11	BID
24.694	24.3322	24.6015	23.8415	24.2324	24.3479	24.8776	24.649	24.8819	24.9526	24.8762	25.167	25.064	24.9338	25.0095	24.6882	24.971	24.9216	33	33	33	50.9	86.982	0	51.048	Q13617;Q13617-2	Q13617;Q13617-2	Cullin-2	CUL2
22.0775	21.7981	21.8612	21.2206	22.1293	21.7158	21.6493	22.1055	21.8925	21.9366	21.7158	21.3482	22.1232	20.8547	21.2617	21.7586	21.5171	21.3906	6	6	6	18.1	64.239	0	23.403	O75909;O75909-4;O75909-1;O75909-2	O75909;O75909-4;O75909-1;O75909-2	Cyclin-K	CCNK
27.5436	27.6211	26.9015	27.1665	26.9666	28.4511	27.3413	27.2415	27.0734	27.8906	27.9191	28.4205	28.2479	28.3768	26.9538	28.5512	28.7566	28.0003	12	12	12	61	13.133	0	39.341	Q15370;Q15370-2	Q15370;Q15370-2	Transcription elongation factor B polypeptide 2	TCEB2
26.6315	26.6476	26.6337	25.9134	26.4408	26.7098	26.4718	26.6589	26.8258	26.7363	26.7479	26.9335	26.5534	26.2871	26.5353	26.451	26.6579	26.684	80	79	79	45.8	239.26	0	272.53	O75923-5;O75923-11;O75923-2;O75923-8;O75923-7;O75923-13;O75923-3;O75923-9;O75923;O75923-14;O75923-6;O75923-12;O75923-4;O75923-10;O75923-15	O75923-5;O75923-11;O75923-2;O75923-8;O75923-7;O75923-13;O75923-3;O75923-9;O75923;O75923-14;O75923-6;O75923-12;O75923-4;O75923-10;O75923-15	Dysferlin	DYSF
25.0777	24.8898	23.8448	24.4129	23.7912	23.5308	24.7834	23.543	24.0122	24.4219	24.1018	24.1976	24.3839	22.7532	24.198	24.0777	23.4821	24.0418	5	5	5	39.6	26.131	0	22.242	O75934	O75934	Pre-mRNA-splicing factor SPF27	BCAS2
22.2893	20.0395	21.6933	21.9931	22.429	21.9534	21.9915	21.7873	22.0324	22.654	22.8606	22.6587	20.9704	22.8288	22.6378	22.8499	22.7321	22.825	23	23	23	12.1	294.36	0	46.355	Q9UPU5	Q9UPU5	Ubiquitin carboxyl-terminal hydrolase 24	USP24
22.5198	22.8841	23.1465	23.1409	23.4613	23.4029	22.4216	23.5705	24.2402	23.9374	23.683	23.9563	23.5225	23.3736	23.8873	23.7767	23.7895	22.7638	6	6	6	38.4	24.67	0	8.9097	Q9GZQ3	Q9GZQ3	COMM domain-containing protein 5	COMMD5
22.2954	20.7697	22.5283	22.5452	22.4637	22.5796	22.2353	22.4359	22.7241	22.2903	22.7702	22.8435	23.1465	21.8356	22.6482	22.9846	22.517	22.2055	4	4	4	26.9	26.711	0	9.7554	O75940	O75940	Survival of motor neuron-related-splicing factor 30	SMNDC1
20.9494	20.2263	20.7841	18.5179	20.2197	20.2974	21.2667	20.2188	21.1673	21.9721	20.9524	20.3854	21.7381	21.2011	20.8314	20.1312	21.3668	21.8181	8	8	8	13.1	83.07	0	7.022	Q9NXE4-3;Q9NXE4-6;Q9NXE4-2;Q9NXE4;Q9NXE4-4;Q9NXE4-9;Q9NXE4-10;Q9NXE4-7;Q9NXE4-8;Q9NXE4-5	Q9NXE4-3;Q9NXE4-6;Q9NXE4-2;Q9NXE4;Q9NXE4-4;Q9NXE4-9;Q9NXE4-10;Q9NXE4-7;Q9NXE4-8;Q9NXE4-5	Sphingomyelin phosphodiesterase 4	SMPD4
25.3428	24.7885	24.9073	25.5911	24.8864	24.9196	25.5028	24.9098	24.6894	25.2579	24.3881	24.2601	25.6974	24.8021	25.0648	25.2938	24.4375	24.852	19	19	19	57.8	47.355	0	58.568	O75955;O75955-2	O75955;O75955-2	Flotillin-1	FLOT1
21.1433	22.0706	21.4568	22.5595	22.5479	22.238	21.3725	21.46	22.1843	22.9123	22.2391	22.533	20.0084	22.7515	22.3141	22.1862	22.0174	21.5893	3	3	3	18	26.72	0.00021612	4.1978	Q92979	Q92979	Ribosomal RNA small subunit methyltransferase NEP1	EMG1
24.338	25.2123	25.0392	26.1941	26.0743	26.2825	22.3402	24.6478	23.8193	25.8525	26.1788	25.5553	25.9429	25.8226	22.5102	26.3102	26.0497	25.8754	4	4	4	23.4	21.541	0.00023063	5.7111	P17152	P17152	Transmembrane protein 11, mitochondrial	TMEM11
21.1909	20.0176	20.8839	20.6439	20.8289	21.707	20.6823	21.4161	21.8727	21.6187	20.6507	21.2186	20.4088	21.5193	21.1247	21.6547	21.979	21.8438	13	13	12	9.4	214.8	0	14.284	O75970-5;O75970-3;O75970-2;O75970	O75970-5;O75970-3;O75970-2;O75970	Multiple PDZ domain protein	MPDZ
24.2263	24.0287	24.6447	23.2974	24.0996	24.4461	24.4094	24.5829	24.7126	24.161	24.1622	24.2218	21.9102	24.0527	24.1929	24.09	24.2127	24.2526	30	30	30	31.4	152.93	0	102.11	O75976;O75976-2	O75976;O75976-2	Carboxypeptidase D	CPD
22.2107	21.8034	21.439	20.9277	21.2997	20.7209	22.4362	22.0927	22.1686	20.5815	21.5206	21.5985	21.6387	22.1654	21.6803	21.731	21.7416	20.7435	1	1	1	20.9	7.7019	0.00021035	3.5924	Q8N5G0;Q8N5G0-2	Q8N5G0;Q8N5G0-2	Small integral membrane protein 20	SMIM20
23.1097	23.277	23.3268	22.8596	23.0883	23.7089	22.8134	23.0254	23.4102	23.6603	24.0711	24.6817	23.9006	24.0316	24.2456	24.0571	24.4237	24.1055	13	13	13	32.8	54.169	0	28.285	P19474;P19474-2	P19474;P19474-2	E3 ubiquitin-protein ligase TRIM21	TRIM21
22.9563	23.1237	23.0558	23.3565	24.1661	23.8007	22.923	23.0803	23.9243	24.1552	23.9906	23.9822	23.6663	24.2742	24.1384	24.4892	24.3143	23.1564	9	9	9	36.7	35.236	0	17.955	Q9UNQ2	Q9UNQ2	Probable dimethyladenosine transferase	DIMT1
22.4473	20.829	19.2353	21.7141	22.5591	21.8912	22.1062	21.2474	22.0731	21.3731	21.5417	22.2716	21.9789	21.5778	21.2701	21.8659	21.5581	21.091	6	6	6	34.1	36.636	0	11.344	O76054-5;O76054;O76054-4;Q9UDX4	O76054-5;O76054;O76054-4	SEC14-like protein 2	SEC14L2
27.9269	27.5271	28.932	28.8225	29.4651	29.2089	27.9008	29.2582	29.1912	29.216	29.5839	28.9719	30.0125	29.7818	29.3696	29.7697	28.9292	29.1108	8	8	8	55.1	10.058	0	21.33	O75531	O75531	Barrier-to-autointegration factor;Barrier-to-autointegration factor, N-terminally processed	BANF1
24.398	23.6049	24.2351	22.8678	23.8502	24.1759	24.6017	24.3042	23.688	24.4853	24.7829	23.6384	23.9823	24.137	23.6034	24.4266	24.4322	19.7334	4	4	4	17.4	37.84	0.00023116	5.7739	O76071	O76071	Probable cytosolic iron-sulfur protein assembly protein CIAO1	CIAO1
19.427	19.9506	19.7765	19.985	20.0293	20.4514	19.28	20.417	20.7547	20.6929	20.5303	20.9109	19.7572	20.2256	20.904	20.4516	21.3468	22.2635	5	5	5	7.6	90.808	0	84.422	Q12851-2;Q12851	Q12851-2;Q12851	Mitogen-activated protein kinase kinase kinase kinase 2	MAP4K2
21.8342	21.6551	22.1083	22.5209	22.2973	22.2934	21.8874	22.0851	20.891	23.0566	22.9313	22.5867	22.4457	23.1162	21.6696	22.9596	23.1067	21.2361	1	1	1	13	13.186	0.0004025	2.8381	P03897	P03897	NADH-ubiquinone oxidoreductase chain 3	MT-ND3
23.6169	23.0328	23.0959	23.561	22.9952	23.0547	23.024	23.2164	22.8414	23.0909	22.9186	22.4557	23.1925	23.0887	22.7257	23.0503	23.1846	22.845	11	11	9	23.1	75.022	0	75.978	O94776;O94776-2	O94776;O94776-2	Metastasis-associated protein MTA2	MTA2
20.1085	20.2413	19.6136	20.3571	19.5549	19.618	19.648	19.7474	19.3197	19.4386	18.1629	22.7265	20.7116	20.4439	20.8202	20.3581	19.801	21.574	13	13	13	8.6	220.22	0	32.328	Q9P2E3;Q9P2E3-2	Q9P2E3	NFX1-type zinc finger-containing protein 1	ZNFX1
30.0068	29.6281	29.4745	28.9757	29.2841	30.8533	29.9657	29.873	29.4805	30.424	30.9118	30.7403	30.5837	30.8894	29.8015	30.7543	30.8134	28.7777	13	13	13	66.9	15.798	0	17.821	P61353	P61353	60S ribosomal protein L27	RPL27
24.4727	24.7279	24.2844	23.917	23.9823	23.7045	24.7207	24.0984	24.628	23.6618	23.6712	23.9557	24.7401	24.7152	24.5665	24.5603	23.7721	23.9664	6	6	6	50.7	14.874	0	115	O95295	O95295	SNARE-associated protein Snapin	SNAPIN
24.3086	24.8451	25.1421	23.6026	24.4827	24.6181	23.6483	23.906	24.4163	24.4416	25.0039	26.0499	24.3486	24.9266	25.4135	24.5254	24.8857	25.7626	14	14	14	45.8	45.059	0	26.358	P05121;P05121-2	P05121;P05121-2	Plasminogen activator inhibitor 1	SERPINE1
23.9448	23.9958	23.938	23.8228	24.4202	24.8306	24.7064	24.2153	24.7843	24.5496	24.9362	25.3544	24.7024	24.7219	24.9025	24.9196	25.0046	25.0496	17	14	14	47.1	39.309	0	32.484	Q70UQ0;Q70UQ0-2	Q70UQ0;Q70UQ0-2	Inhibitor of nuclear factor kappa-B kinase-interacting protein	IKBIP
22.1343	21.0194	22.0945	22.2928	21.6949	22.6008	21.2804	21.7258	21.9205	22.7158	22.5966	22.5743	22.4394	22.7546	22.6723	22.4249	22.6855	22.1312	16	14	14	15.9	124.71	0	91.603	O60518	O60518	Ran-binding protein 6	RANBP6
25.3433	24.6918	25.5115	25.583	25.5083	25.4775	25.2845	25.2608	25.2229	24.9839	24.8163	25.0301	24.8964	25.4596	25.119	25.3916	25.0291	25.3189	20	20	20	22.3	113.01	0	38.432	O94855;O94855-2	O94855;O94855-2	Protein transport protein Sec24D	SEC24D
25.8963	25.4589	25.6109	24.8601	24.9102	25.3054	24.8602	25.6571	26.153	24.7853	24.9093	24.082	25.8693	25.3867	26.2375	25.8219	24.1863	25.8201	6	6	6	31.8	22.999	0	14.096	P82664	P82664	28S ribosomal protein S10, mitochondrial	MRPS10
21.5654	19.0145	21.5646	20.3146	21.3932	21.763	21.4631	20.9914	21.2601	20.8402	20.6057	20.9777	21.8546	19.8524	21.756	21.4529	21.1214	21.4541	15	15	14	16.4	136.65	0	24.124	O94885;Q9NSI8	O94885	SAM and SH3 domain-containing protein 1	SASH1
23.334	23.5032	23.55	23.0434	22.9246	23.5014	22.7371	23.048	23.1215	23.2544	23.1374	22.8354	23.1261	21.185	22.9773	21.6904	22.6646	23.0173	10	10	10	29.7	54.862	0	57.175	O94888	O94888	UBX domain-containing protein 7	UBXN7
26.5643	26.354	26.5839	25.4848	26.4783	26.6502	26.7962	26.2118	26.0934	27.5797	27.6709	27.1999	26.5222	26.5918	26.6192	26.9631	26.9938	27.4352	9	9	9	22.5	52.488	0	52.351	P10619-2;P10619	P10619-2;P10619	Lysosomal protective protein;Lysosomal protective protein 32 kDa chain;Lysosomal protective protein 20 kDa chain	CTSA
22.3174	22.6364	22.4972	22.0736	23.2857	23.5026	22.4536	22.6752	23.8052	23.5982	23.2915	23.4842	20.306	22.5718	23.5438	22.9238	23.4225	20.4097	9	9	9	38.8	35.823	0	57.119	P51948;P51948-2	P51948;P51948-2	CDK-activating kinase assembly factor MAT1	MNAT1
24.6024	23.8186	23.6564	24.6937	24.3283	23.2654	24.4744	23.9739	23.2628	23.7533	23.5353	22.2783	23.3671	24.1202	23.2864	24.3203	23.8919	23.2623	19	19	19	21.5	106.92	0	45.685	O94906;O94906-2	O94906;O94906-2	Pre-mRNA-processing factor 6	PRPF6
24.0367	23.0847	23.8466	22.1643	23.9283	23.7971	23.961	23.858	23.8503	23.9651	23.7292	24.0183	22.8526	23.6357	23.8398	24.0066	23.6767	23.818	43	43	40	18.8	339.59	0	94.974	O94915;O94915-2	O94915	Protein furry homolog-like	FRYL
22.4062	22.6968	22.9044	22.2475	21.9732	22.937	22.0726	22.0685	23.2099	22.6115	20.4963	22.617	20.21	22.1669	22.6679	21.2064	21.575	22.801	8	8	8	23.6	55.016	0	19.827	O94919	O94919	Endonuclease domain-containing 1 protein	ENDOD1
23.0889	23.4435	23.3243	22.066	22.7417	23.1089	21.6129	22.8621	23.1408	23.1308	22.5623	23.389	22.3229	22.4665	23.5243	22.0798	23.2816	23.3882	13	13	13	25.4	70.1	0	27.312	O94923	O94923	D-glucuronyl C5-epimerase	GLCE
23.9163	23.3809	23.1668	22.9904	23.3589	23.6714	22.8676	25.2647	24.2884	24.1066	24.3644	24.8353	24.0796	23.802	23.7367	24.1784	24.6974	24.4803	12	12	12	48.1	39.221	0	27.927	P78318	P78318	Immunoglobulin-binding protein 1	IGBP1
24.0099	23.9926	24.0833	24.1541	24.2285	24.135	24.4054	24.3741	24.1967	23.6229	24.0585	23.9021	24.4998	23.7696	24.1039	24.0832	23.9519	23.8339	25	2	2	47.8	65.459	0	20.183	O94925-3	O94925-3	Glutaminase kidney isoform, mitochondrial	GLS
20.2537	20.4529	20.1053	20.5915	19.7039	20.8709	19.7948	19.4605	20.6069	20.4479	20.0247	19.4964	18.3119	20.4192	20.3883	20.7689	19.4983	20.5631	11	11	11	13.8	150.66	0	31.627	O94966-7;O94966-6;O94966-5;O94966-4;O94966-3;O94966;O94966-2	O94966-7;O94966-6;O94966-5;O94966-4;O94966-3;O94966	Ubiquitin carboxyl-terminal hydrolase 19	USP19
26.5625	26.0389	26.4136	27.155	26.3757	27.3418	26.5394	26.3129	26.4959	26.5438	27.1271	27.0119	27.8597	27.7039	27.478	27.5469	26.4564	27.5829	16	2	2	26.2	44.348	0	88.447	Q58FF8	Q58FF8	Putative heat shock protein HSP 90-beta 2	HSP90AB2P
23.6925	23.0375	23.5877	22.7059	23.0324	23.3211	22.9482	23.9141	24.1104	24.1065	24.1483	24.8988	22.9602	23.4368	23.6409	23.4782	24.575	23.3239	14	14	4	47.8	40.313	0	86.341	Q9BWF3;Q9BWF3-4;Q96PK6-5;Q9BWF3-3;Q9BWF3-2	Q9BWF3;Q9BWF3-4;Q96PK6-5	RNA-binding protein 4;RNA-binding protein 14	RBM4;RBM14
23.3795	23.125	22.6596	23.2191	22.7271	22.2337	24.1591	23.4256	23.6467	23.9406	23.8605	24.1942	23.5939	23.2521	23.5607	23.8103	23.4772	23.8795	20	20	20	33.9	87.996	0	33.793	Q9UGP8	Q9UGP8	Translocation protein SEC63 homolog	SEC63
23.5359	22.9391	23.6212	23.2446	23.5148	23.5439	22.8186	23.8382	24.5534	24.2929	24.2497	24.6752	24.183	24.222	24.3067	24.1816	24.0658	24.2403	22	22	22	35.3	83.471	0	28.485	Q96RP9;Q96RP9-2	Q96RP9;Q96RP9-2	Elongation factor G, mitochondrial	GFM1
22.1475	21.6882	22.7245	21.9996	22.7707	22.0023	22.252	21.2853	22.0714	22.5033	21.8946	22.0975	23.2087	21.956	22.4379	22.9287	22.2483	22.4878	28	28	28	14.5	309.22	0	58.515	O95071-2;O95071	O95071-2;O95071	E3 ubiquitin-protein ligase UBR5	UBR5
19.556	20.4603	20.0352	20.5778	20.5259	20.8495	20.2449	20.5779	20.951	20.8616	20.1636	20.4549	19.1925	20.1862	19.9549	20.8851	20.8211	20.3267	4	3	3	14.8	48.962	0	15.509	O95081;O95081-2	O95081;O95081-2	Arf-GAP domain and FG repeat-containing protein 2	AGFG2
20.4518	20.3281	20.9405	20.6108	20.1877	21.1612	20.8484	21.3385	20.8568	21.4247	19.4496	20.3325	19.7562	20.6693	20.8084	20.2142	21.1926	20.9183	8	8	5	9.2	125.87	0	9.1286	O95104;O95104-2;O95104-3	O95104;O95104-2;O95104-3	Splicing factor, arginine/serine-rich 15	SCAF4
23.5507	23.2137	23.0689	22.5101	22.8621	22.9542	23.5594	23.549	23.5524	23.6079	23.5207	23.5883	23.2352	23.7573	23.6742	24.0465	23.8061	23.4807	12	12	12	22.3	91.838	0	28.655	Q09161	Q09161	Nuclear cap-binding protein subunit 1	NCBP1
26.2739	25.91	24.3074	25.228	25.2534	25.6795	26.5074	25.1669	25.7829	26.9538	26.8114	26.7866	26.0899	26.2955	26.1155	25.8659	27.2929	25.0894	6	6	6	36	15.35	0.0002291	5.579	Q9Y4Z0	Q9Y4Z0	U6 snRNA-associated Sm-like protein LSm4	LSM4
21.2265	21.8398	22.2714	21.1073	21.841	22.0172	21.8127	22.3136	22.5763	22.1136	22.305	22.5332	21.9458	21.3891	21.9273	20.4324	21.9891	22.0446	20	20	20	29	133.27	0	111.02	O95155-2;O95155;O95155-4;O95155-3	O95155-2;O95155;O95155-4;O95155-3	Ubiquitin conjugation factor E4 B	UBE4B
22.2607	23.0526	22.687	22.701	22.2272	22.4535	23.4303	21.9372	22.7871	23.696	21.5438	23.4892	22.3683	22.5155	23.3106	22.9922	23.7941	24.2499	2	2	2	11.6	34.114	0.00059856	2.7314	O95159	O95159	Zinc finger protein-like 1	ZFPL1
23.3811	23.2706	23.6112	23.5496	23.5259	23.6444	23.7236	23.6782	23.686	23.7009	23.539	23.5849	23.163	22.4061	23.7244	22.8432	23.6073	23.4256	25	25	25	24.9	150.25	0	144.25	O95163	O95163	Elongator complex protein 1	IKBKAP
26.0724	18.7503	24.7987	24.1249	24.1859	23.1421	23.8422	25.4961	25.8251	25.2696	25.7359	26.1006	24.3948	23.7484	25.6348	24.4543	26.3159	25.7449	7	6	4	36.8	13.918	0	19.487	O95166	O95166	Gamma-aminobutyric acid receptor-associated protein	GABARAP
22.6489	21.7768	22.8381	22.1297	22.4796	22.3573	21.8454	21.515	21.9026	23.4437	23.6189	23.8929	23.0278	23.1291	23.1265	23.2375	23.4641	23.2249	13	13	12	15.8	101.05	0	45.201	Q08AF3;Q08AF3-2	Q08AF3;Q08AF3-2	Schlafen family member 5	SLFN5
24.1366	25.492	24.1363	24.8821	24.6413	24.9438	23.7358	25.1215	24.6039	24.9715	25.4141	25.2919	25.3875	25.5969	25.7807	25.2346	25.2656	25.3441	8	8	8	26.2	26.005	0	35.848	Q9Y3A6;Q9Y3A6-2	Q9Y3A6	Transmembrane emp24 domain-containing protein 5	TMED5
25.7894	26.5311	26.5296	26.8455	26.7429	27.2155	25.9626	25.3746	25.7642	26.2315	26.7903	26.1977	26.6898	27.1859	24.3047	27.0124	26.9923	26.2765	6	6	6	51.7	12.805	0	68.025	O95183	O95183	Vesicle-associated membrane protein 5	VAMP5
26.4138	26.9154	27.397	26.9724	25.6142	27.1508	27.1303	27.2975	27.0852	26.8552	26.5993	26.8197	26.7772	27.098	26.8817	26.9809	27.0592	27.5452	4	4	4	27.1	25.609	0	24.599	O95197-3;O95197-4;O95197-7;O95197-2;O95197;O95197-5;O95197-6	O95197-3;O95197-4;O95197-7;O95197-2;O95197;O95197-5	Reticulon-3	RTN3
25.8733	25.529	25.8216	25.8974	25.6894	25.5873	26.154	26.2555	25.9655	26.2732	25.9862	26.2233	26.5712	26.4341	26.4587	26.6638	26.3173	26.4684	27	27	27	45.5	84.784	0	80.54	O60568	O60568	Procollagen-lysine,2-oxoglutarate 5-dioxygenase 3	PLOD3
23.5774	22.8315	23.5144	22.893	23.9939	24.0767	22.8191	23.0178	24.0866	24.0602	24.2385	24.3744	23.6698	24.8415	24.3988	22.5372	24.2396	22.6569	5	5	5	43.9	23.598	0	14.192	Q9HCN8	Q9HCN8	Stromal cell-derived factor 2-like protein 1	SDF2L1
23.7392	23.5652	23.0965	23.982	23.5588	21.2418	23.9257	23.394	22.5841	24.0393	23.399	23.4972	23.8778	24.0391	23.7048	24.4901	24.219	23.8394	24	24	24	22.6	136.06	0	120.86	P55265;P55265-4;P55265-5;P55265-3;P55265-2	P55265;P55265-4;P55265-5;P55265-3;P55265-2	Double-stranded RNA-specific adenosine deaminase	ADAR
24.5356	24.2924	24.1468	24.2694	24.0696	24.0825	24.4482	24.241	24.0549	24.1351	23.9837	23.9886	24.3996	24.0292	24.2172	24.3269	24.3047	24.2958	11	11	11	31.5	51.466	0	87.63	O95232;O95232-2	O95232	Luc7-like protein 3	LUC7L3
24.1049	22.9583	23.2505	23.3884	23.9018	23.7852	20.1581	23.0868	24.0197	23.9898	23.9679	24.1922	23.8297	23.8518	24.2923	24.0518	23.9331	24.3081	11	11	11	48.4	28.612	0	30.907	O95249;O95249-2	O95249;O95249-2	Golgi SNAP receptor complex member 1	GOSR1
26.4611	26.3231	26.7256	27.2126	26.928	26.6775	26.6907	26.5701	27.0321	27.4467	27.4532	27.3449	27.4775	27.4891	27.2109	27.5107	27.1883	27.5038	42	42	42	57.2	82.431	0	217.11	Q92499;Q92499-3;Q92499-2	Q92499;Q92499-3;Q92499-2	ATP-dependent RNA helicase DDX1	DDX1
26.8184	26.6756	26.1891	26.4393	26.3375	26.3463	26.4812	26.1464	26.0579	26.4263	26.2159	25.9624	26.5951	26.4068	26.1977	26.6143	26.4909	26.1622	12	11	11	53.5	27.228	0	33.128	O95292;O95292-2	O95292	Vesicle-associated membrane protein-associated protein B/C	VAPB
23.1536	23.145	22.7622	21.4647	22.5891	22.7956	23.6181	23.74	23.2284	24.1437	23.7425	23.8961	22.6729	22.9256	21.8995	23.5081	23.9558	22.9864	10	10	10	36.9	43.806	0	20.871	Q8NBI6;Q8NBI6-2;Q8NBI6-3	Q8NBI6;Q8NBI6-2;Q8NBI6-3	Xyloside xylosyltransferase 1	XXYLT1
25.8952	25.8215	25.8032	25.5737	25.7648	25.6393	25.5303	25.7914	25.9438	26.1406	26.3033	26.1564	26.3738	26.3972	26.4231	26.1622	26.3386	26.3316	12	12	12	28.8	62.081	0	52.99	P15586;P15586-2	P15586;P15586-2	N-acetylglucosamine-6-sulfatase	GNS
22.5485	22.188	23.6156	22.2651	23.5337	23.5116	22.4605	21.7015	23.9086	23.4252	23.4768	23.5335	22.6705	23.8994	23.7342	23.4297	23.5918	23.9648	8	2	2	46.4	21.379	0.00097905	2.4903	P60763	P60763	Ras-related C3 botulinum toxin substrate 3	RAC3
26.483	25.923	25.6357	25.3575	25.5089	25.6894	26.0296	26.682	26.268	26.5985	26.5288	26.6706	26.0114	25.4647	25.7074	25.9756	26.7922	26.8357	14	14	14	41.1	40.75	0	39.094	O95299;O95299-2	O95299;O95299-2	NADH dehydrogenase [ubiquinone] 1 alpha subcomplex subunit 10, mitochondrial	NDUFA10
27.6767	26.6732	27.4311	27.9537	27.8278	28.4209	27.8382	28.3001	28.0342	28.0442	28.1694	28.2745	27.7491	28.4247	28.295	27.7949	28.3574	28.1474	10	10	10	22.1	44.882	0	56.29	P11279;P11279-2	P11279;P11279-2	Lysosome-associated membrane glycoprotein 1	LAMP1
28.4673	28.8577	28.6765	28.7021	28.6618	28.7464	28.9964	28.5799	28.6522	28.5448	28.6395	28.7939	28.8077	28.5214	28.6845	28.1722	28.6163	28.6732	14	14	14	73.3	27.547	0	60.706	O95336	O95336	6-phosphogluconolactonase	PGLS
25.6048	25.7697	25.8064	25.4341	25.1916	25.0923	25.1031	25.3444	25.4912	25.4843	25.4046	25.7133	25.232	25.4746	25.4855	25.0048	25.3346	25.4384	24	24	24	44.5	69.5	0	45.21	O95340;O95340-2	O95340;O95340-2	Bifunctional 3-phosphoadenosine 5-phosphosulfate synthase 2;Sulfate adenylyltransferase;Adenylyl-sulfate kinase	PAPSS2
24.6441	23.44	24.2821	24.1319	24.4676	24.18	24.4074	24.104	24.4151	24.5571	24.2549	23.9755	23.2127	24.3404	24.3447	24.621	24.3646	23.9054	36	36	36	34.2	135.65	0	55.581	O95347;O95347-2	O95347;O95347-2	Structural maintenance of chromosomes protein 2	SMC2
23.551	23.3115	23.5983	23.3406	23.4529	23.3254	23.0454	23.4774	23.4744	23.3948	23.442	22.8524	23.3572	22.5972	23.5511	23.112	23.5828	23.4312	17	17	17	29	77.959	0	35.144	O95352;O95352-3;O95352-2	O95352;O95352-3;O95352-2	Ubiquitin-like modifier-activating enzyme ATG7	ATG7
24.1515	23.5259	23.1557	22.8089	23.3133	23.0824	23.4842	23.7115	23.2775	23.7095	23.5048	22.6934	23.9539	23.3366	23.0892	23.8421	23.4643	23.0235	15	15	15	38.7	63.954	0	42.055	O95361;O95361-2;Q309B1	O95361;O95361-2	Tripartite motif-containing protein 16	TRIM16
23.2525	23.0374	22.9512	22.3133	22.8426	23.0237	23.2538	23.3853	23.274	23.4078	23.3499	23.2908	23.3943	23.4738	23.527	23.6168	23.5066	23.8803	14	14	14	32.6	72.453	0	26.894	O00178	O00178	GTP-binding protein 1	GTPBP1
19.5794	21.6526	21.8922	21.1837	21.226	21.6715	21.5474	21.4285	21.1604	21.3616	21.9632	22.8932	21.5434	21.5799	22.2631	21.2539	22.0111	22.3149	5	5	5	12.7	54.478	0	16.027	Q8NB16;Q8NB16-2	Q8NB16	Mixed lineage kinase domain-like protein	MLKL
23.4297	22.6301	22.4055	23.0158	22.7294	22.5538	22.3773	22.4613	22.2327	22.1307	23.3577	23.465	21.6521	22.8112	21.1343	20.6879	23.6824	21.4053	4	4	4	26.6	21.877	0	41.259	O95379-3;O95379-2;O95379;O95379-4	O95379-3;O95379-2;O95379;O95379-4	Tumor necrosis factor alpha-induced protein 8	TNFAIP8
22.4406	23.1381	23.0188	22.5652	23.1283	23.1983	20.5715	22.8432	23.2344	23.5423	23.5156	23.0524	22.8629	23.1916	23.7037	23.0799	23.9294	23.1019	7	7	6	26	39.038	0	10.943	P50613	P50613	Cyclin-dependent kinase 7	CDK7
22.8889	21.0791	21.9646	22.2227	22.7926	22.0169	23.0977	22.5414	21.7295	22.6461	22.9974	20.348	22.3128	22.4794	21.798	22.6746	21.5107	21.8997	31	31	31	18.9	244.52	0	131.1	O95425-4;O95425-3;O95425;O95425-2	O95425-4;O95425-3;O95425;O95425-2	Supervillin	SVIL
25.6399	26.0036	25.6321	25.6059	25.5506	26.0226	25.9062	25.6802	26.3229	25.8391	25.9092	26.0008	25.9538	25.5237	25.5933	25.8312	25.7889	26.0023	18	18	18	64.2	38.274	0	31.123	O95433;O95433-2	O95433;O95433-2	Activator of 90 kDa heat shock protein ATPase homolog 1	AHSA1
24.4497	24.8565	24.6369	24.2686	24.8573	24.9382	24.9765	24.2766	24.8571	24.8297	24.6567	24.6199	24.5889	24.9213	24.8335	24.843	24.9068	24.4432	7	7	7	29.2	30.288	0	14.938	O95456-2;O95456	O95456-2;O95456	Proteasome assembly chaperone 1	PSMG1
21.8656	21.9614	22.705	22.0515	22.2107	21.9718	22.0789	21.0661	21.98	21.4362	21.5316	21.4997	21.701	22.1128	22.3128	21.6397	21.9767	21.765	6	6	6	13.2	63.523	0	7.0667	O95470	O95470	Sphingosine-1-phosphate lyase 1	SGPL1
22.7187	22.0673	22.141	22.5526	22.5991	23.4874	22.7198	23.155	23.4211	23.1082	23.1472	23.3683	24.2025	22.4316	22.4599	22.3812	22.9412	23.2311	15	15	15	26.8	87.133	0	36.312	Q14694;Q14694-3;Q14694-2	Q14694;Q14694-3;Q14694-2	Ubiquitin carboxyl-terminal hydrolase 10	USP10
23.8475	21.9158	23.3538	23.5854	23.5164	23.8955	23.5978	23.5066	23.9794	22.3752	23.9372	24.1196	21.7878	22.477	24.1354	23.0772	23.6268	23.8042	21	20	20	27	119.75	0	71.549	O95486;O95486-2	O95486	Protein transport protein Sec24A	SEC24A
23.8095	23.2454	24.0254	23.9038	23.6369	24.0378	23.6636	24.1728	24.075	23.952	23.9734	24.3222	22.8946	24.0449	23.9975	23.9331	24.0249	24.1145	23	23	22	25.3	133.63	0	115.95	O95487-2;O95487;O95487-3	O95487-2;O95487;O95487-3	Protein transport protein Sec24B	SEC24B
24.4007	24.6523	23.1708	23.0231	23.1574	23.2526	24.776	24.6756	22.898	21.6582	23.4218	23.8439	23.0272	23.1961	24.2624	22.8804	23.8854	24.5045	3	3	3	25.2	14.279	0.00041442	3.2395	O95563	O95563	Mitochondrial pyruvate carrier 2	MPC2
26.0679	26.603	25.8484	26.4802	26.2875	26.35	26.5712	26.0801	26.2481	26.2385	26.3067	26.1943	26.248	26.2054	26.6153	26.4058	26.2874	25.8883	7	7	7	32.3	27.873	0	51.798	O95571	O95571	Persulfide dioxygenase ETHE1, mitochondrial	ETHE1
23.9862	23.6809	24.7186	24.8944	24.6399	24.693	24.1222	24.7235	24.6338	24.9894	25.168	24.9123	24.3533	24.5331	24.9909	25.1281	24.9676	24.6518	26	26	26	39.7	113.29	0	165.25	Q96T76;Q96T76-8;Q96T76-5;Q96T76-9;Q96T76-7	Q96T76;Q96T76-8;Q96T76-5;Q96T76-9	MMS19 nucleotide excision repair protein homolog	MMS19
24.1079	23.5638	23.6491	23.7168	23.2628	23.914	22.813	23.0932	23.6652	23.849	23.441	22.893	23.9771	23.5529	23.7773	23.888	23.8918	23.3878	11	11	11	25.9	68.856	0	28.335	O95671;O95671-2;O95671-3	O95671;O95671-2;O95671-3	N-acetylserotonin O-methyltransferase-like protein	ASMTL
21.9119	22.3599	22.4711	21.2901	21.9698	22.7898	21.9258	21.9341	22.7383	22.1907	22.0003	21.811	22.4071	21.8972	22.5721	21.8141	22.5549	22.5984	5	5	5	18.2	51.417	0	28.19	O95674	O95674	Phosphatidate cytidylyltransferase 2	CDS2
22.988	22.5998	23.2607	21.7525	23.3262	22.9737	22.2255	22.3409	23.4977	23.6872	23.8873	23.9549	21.4879	23.2378	23.1103	23.3381	23.4695	23.2226	8	8	8	53.9	26.748	0	41.843	Q9NWU2	Q9NWU2	Glucose-induced degradation protein 8 homolog	GID8
27.2051	26.3254	26.1337	26.0598	25.9752	26.5065	26.6796	26.7436	27.1555	27.4178	27.6197	27.3994	26.7121	26.9544	26.494	26.9637	27.2807	27.5017	16	16	16	63.2	40.786	0	81.647	P06132	P06132	Uroporphyrinogen decarboxylase	UROD
22.9973	23.007	22.7416	22.7314	23.0542	23.2319	23.8055	23.6195	23.9082	23.7852	23.7351	23.6436	23.5432	23.8189	23.8229	23.7992	23.9827	23.8189	14	14	14	22.6	80.592	0	52.212	P49959;P49959-2;P49959-3	P49959;P49959-2;P49959-3	Double-strand break repair protein MRE11A	MRE11A
23.8301	24.0231	23.926	24.1381	23.8164	24.2397	24.2807	23.9684	24.1212	23.9656	23.7103	24.01	24.008	23.8067	24.6108	23.8792	24.4001	24.1881	11	11	10	30	58.022	0	72.389	O95747	O95747	Serine/threonine-protein kinase OSR1	OXSR1
23.018	22.9297	23.105	22.6529	22.607	21.6487	22.5725	23.0473	22.7389	22.7664	23.053	20.9218	22.7431	19.5388	22.5366	23.4623	23.1302	23.399	5	5	5	22.7	34.87	0	7.2947	O95749;O95749-2	O95749;O95749-2	Geranylgeranyl pyrophosphate synthase	GGPS1
22.2175	21.368	21.7948	19.7624	21.8793	22.025	22.7407	21.8523	22.0738	22.8963	22.6625	22.4851	22.4791	22.7792	22.7726	22.2368	22.3357	22.3302	20	20	20	27.4	117.8	0	31.097	P42285	P42285	Superkiller viralicidic activity 2-like 2	SKIV2L2
22.7256	22.8236	22.7022	22.6904	22.8661	22.7847	22.0932	21.3577	22.2519	22.6171	22.7738	22.5358	22.6145	22.9868	23.8088	22.4861	22.4999	22.679	5	4	4	18.8	56.501	0	14.514	O95758-1;O95758-6;O95758-2;O95758;O95758-5;O95758-4;O95758-7	O95758-1;O95758-6;O95758-2;O95758;O95758-5;O95758-4;O95758-7	Polypyrimidine tract-binding protein 3	PTBP3
27.9701	26.9596	27.8631	28.0604	28.0862	27.7053	26.4517	27.8576	27.5998	26.9421	27.5928	26.9514	27.5889	27.8331	27.5228	27.7069	27.6012	27.7471	6	6	6	79.2	10.403	0	17.47	O95777	O95777	U6 snRNA-associated Sm-like protein LSm8	LSM8
25.1387	25.8062	24.8444	25.2505	25.0283	25.7689	25.2623	25.1216	25.5991	26.0162	26.1307	26.297	25.8196	25.84	25.2668	25.6491	26.5232	25.1122	8	8	8	49.7	17.853	0	25.878	Q8N983-4;Q8N983-3;Q8N983-2;Q8N983;Q8N983-6;Q8N983-7	Q8N983-4;Q8N983-3;Q8N983-2;Q8N983;Q8N983-6;Q8N983-7	39S ribosomal protein L43, mitochondrial	MRPL43
22.8793	21.1202	22.9229	21.9155	22.5296	23.1756	22.2729	22.4513	22.75	23.3362	23.6377	23.4519	22.5901	22.8432	23.324	22.5467	22.9255	22.8541	32	32	32	17.1	287.37	0	79.709	O75962-5;O75962;O75962-2;O75962-4;O60229-2;O60229	O75962-5;O75962;O75962-2;O75962-4	Triple functional domain protein	TRIO
20.7157	19.9997	20.5704	21.4617	20.9179	20.8939	21.284	21.378	21.707	21.1156	21.2138	21.6109	19.759	21.1693	21.2998	21.2131	21.4263	21.2406	16	16	16	15.5	153.03	0	25.033	Q9Y2L5-2;Q9Y2L5	Q9Y2L5-2;Q9Y2L5	Trafficking protein particle complex subunit 8	TRAPPC8
24.6358	25.2988	23.8299	24.151	24.9297	25.4328	24.8869	24.4288	25.3974	24.6638	25.0933	25.215	23.3374	24.9427	25.5544	24.4472	24.9411	24.3805	7	7	7	33.6	23.772	0	12.697	O95816;O95816-2	O95816;O95816-2	BAG family molecular chaperone regulator 2	BAG2
21.6359	21.9195	21.7154	19.5691	22.3093	22.7093	22.2523	22.1798	22.4249	22.6683	22.4865	22.7476	22.2163	22.5551	23.3248	22.1913	21.8917	22.8927	13	11	11	19.4	94.2	0	20.334	Q9Y2D4;Q9Y2D4-2	Q9Y2D4;Q9Y2D4-2	Exocyst complex component 6B	EXOC6B
21.8773	22.1678	22.3623	22.1202	22.4683	22.4686	21.2154	22.1796	21.9014	21.7265	22.0541	21.6565	21.9461	21.7566	22.0969	20.8395	21.4623	22.0252	5	5	5	20.1	38.696	0.00021061	3.6502	O95825;O95825-2	O95825;O95825-2	Quinone oxidoreductase-like protein 1	CRYZL1
26.0348	26.3557	26.0977	26.0605	26.0806	25.9467	26.0598	26.1629	25.963	25.959	25.8424	25.731	26.3867	26.1324	25.9203	26.1212	26.061	25.8388	24	24	24	42.7	66.294	0	121.17	O95831-3;O95831;O95831-2;O95831-5;O95831-6;O95831-4	O95831-3;O95831;O95831-2;O95831-5	Apoptosis-inducing factor 1, mitochondrial	AIFM1
24.4318	23.0978	23.7809	23.7048	24.6146	24.6078	23.4433	23.5014	24.3926	24.856	24.6846	25.1308	24.7973	24.0968	24.8885	24.4258	24.5594	23.5534	11	11	11	38.3	25.794	0	18.144	Q9Y680;Q9Y680-3;Q9Y680-1	Q9Y680;Q9Y680-3	Peptidyl-prolyl cis-trans isomerase FKBP7	FKBP7
25.4841	24.6101	24.8484	24.9616	24.639	25.0508	25.3264	25.9606	25.2793	25.4881	25.2345	26.1781	24.6254	24.6038	24.6555	24.8046	25.582	25.3436	12	12	12	53.6	33.392	0	25.182	O95861;O95861-4;O95861-2;O95861-3	O95861;O95861-4;O95861-2;O95861-3	3(2),5-bisphosphate nucleotidase 1	BPNT1
23.7651	23.191	23.0601	22.376	22.7669	23.2748	23.6018	23.6209	23.6351	23.7693	23.1934	23.3109	21.6003	20.9749	22.6355	21.6251	23.358	23.5345	7	7	7	18.9	52.259	0	16.675	O95864;O95864-4;O95864-2;O95864-3	O95864;O95864-4;O95864-2;O95864-3	Fatty acid desaturase 2	FADS2
19.9486	20.0666	20.2614	19.3102	21.1947	20.671	20.5156	20.2018	20.0297	21.1956	20.8853	20.8234	18.0243	20.8554	21.0146	21.1834	20.822	21.2266	6	6	6	9.2	93.908	0	8.296	Q658Y4	Q658Y4	Protein FAM91A1	FAM91A1
22.1565	21.89	21.7059	21.7745	21.55	21.6472	21.3569	21.6549	21.8526	21.4387	21.5234	21.7443	22.1182	21.7184	22.0628	22.0859	21.5369	22.075	6	6	6	14.3	63.243	0	9.5089	O95870;O95870-2	O95870;O95870-2	Abhydrolase domain-containing protein 16A	ABHD16A
27.4667	27.4306	27.1247	27.167	27.1294	26.5292	27.5709	27.6897	27.6638	26.6839	27.9441	26.9686	26.8336	26.6667	27.353	27.3819	27.5177	27.5516	8	8	8	62.2	19.206	0	33.96	O95881	O95881	Thioredoxin domain-containing protein 12	TXNDC12
22.7029	23.0425	23.8305	23.3347	24.0624	23.7221	22.7262	23.5002	22.046	23.2863	23.474	23.9113	23.0957	23.417	21.405	23.8842	23.8311	23.8673	4	4	4	35.5	19.471	0	10.354	O95989	O95989	Diphosphoinositol polyphosphate phosphohydrolase 1	NUDT3
24.1348	24.3914	24.8667	22.4871	24.028	24.6237	23.9289	24.4317	24.6981	24.4881	23.7391	24.5609	23.8416	23.8678	24.4933	24.3927	24.2347	24.1869	9	9	9	44.6	26.251	0	26.025	O95999	O95999	B-cell lymphoma/leukemia 10	BCL10
26.7888	26.9512	26.439	26.9281	26.6012	26.3951	27.094	26.9086	26.6475	26.5255	26.5809	26.4733	26.8937	26.956	26.6581	27.1297	26.7493	27.0871	9	9	9	51.7	20.776	0	22.416	O96000;O96000-2	O96000;O96000-2	NADH dehydrogenase [ubiquinone] 1 beta subcomplex subunit 10	NDUFB10
24.9427	25.0167	25.0489	25.6166	25.4101	25.5479	25.63	25.231	25.5601	25.6916	25.84	26.1034	25.6026	25.599	25.5496	25.2662	25.4512	25.5744	11	11	11	55	37.98	0	29.352	Q15165-3;Q15165;Q15165-1	Q15165-3;Q15165;Q15165-1	Serum paraoxonase/arylesterase 2	PON2
25.0041	25.1031	24.9948	25.0315	24.706	24.8159	24.5542	25.5519	24.6674	24.8372	24.7512	25.2972	24.9908	25.0964	25.0065	25.0963	24.8496	25.0378	10	10	10	35.7	37.893	0	65.293	O96008;O96008-2	O96008;O96008-2	Mitochondrial import receptor subunit TOM40 homolog	TOMM40
24.8116	24.9777	25.026	24.9877	24.6735	24.9529	25.057	24.5204	24.5791	24.5793	24.7591	24.3434	25.0256	24.708	24.7553	24.59	24.7001	24.0742	9	9	9	42.4	26.724	0	28.492	O96011-2;O96011	O96011-2;O96011	Peroxisomal membrane protein 11B	PEX11B
23.0239	23.185	22.9468	22.7482	22.6269	22.5503	22.2482	22.6365	22.6648	22.6522	22.4619	22.8827	22.7313	22.3778	22.9058	22.6016	22.8822	22.5156	12	12	12	26.6	64.071	0	24.289	O96013;O96013-4;O96013-2;O96013-3;Q9NQU5-2;Q9NQU5;Q9P286	O96013;O96013-4;O96013-2;O96013-3	Serine/threonine-protein kinase PAK 4	PAK4
24.9341	24.7006	24.586	25.0603	24.5828	24.2224	24.434	24.5225	24.3273	24.4971	24.4782	24.0773	24.7137	24.4963	24.1515	24.8252	24.4728	24.1236	10	10	10	35.9	47.46	0	19.718	O96019;O96019-2;O94805	O96019;O96019-2	Actin-like protein 6A	ACTL6A
25.3151	25.9387	25.3859	24.2736	24.1092	24.5075	25.4008	25.3314	25.2474	24.794	25.1939	26.3661	24.8232	24.9492	23.8576	24.8255	26.774	25.2477	6	6	6	76.5	11.268	0	12.851	P00167-2;P00167;P00167-3	P00167-2;P00167;P00167-3	Cytochrome b5	CYB5A
27.0771	27.611	27.1326	27.4043	27.2875	27.6987	27.5251	27.4908	28.0811	27.6134	27.7638	27.7565	27.945	28.3489	28.2563	28.3379	27.9958	26.4529	46	46	5	79.7	57.936	0	323.31	P14618;P14618-3;P30613-2	P14618;P14618-3	Pyruvate kinase PKM	PKM
28.2045	27.7215	27.1529	28.2783	27.7833	27.3767	28.2885	27.6407	27.2785	28.019	27.3031	27.0499	28.2467	27.7249	27.1302	27.7134	27.5115	26.7533	29	27	27	64.7	54.861	0	192.37	P00352	P00352	Retinal dehydrogenase 1	ALDH1A1
26.519	26.4113	27.5653	27.0183	27.4374	27.7931	26.8103	27.4451	27.7343	27.888	27.6679	27.8564	27.8253	27.886	27.8752	27.7412	27.5161	27.828	19	19	19	55.3	42.502	0	143.53	Q7L2H7;Q7L2H7-2	Q7L2H7;Q7L2H7-2	Eukaryotic translation initiation factor 3 subunit M	EIF3M
21.5177	21.7551	21.0763	21.3972	20.5611	20.216	22.0292	21.372	21.5264	21.2447	21.3691	19.6983	21.4264	20.7519	20.9844	21.2378	20.2629	20.9838	2	2	2	17	15.672	0.0011525	2.241	P00374-2;P00374;Q86XF0	P00374-2;P00374;Q86XF0	Dihydrofolate reductase;Dihydrofolate reductase, mitochondrial	DHFR;DHFRL1
29.507	29.66	29.5869	29.0696	29.8661	29.8295	29.3974	29.1736	29.8172	29.6811	29.5221	29.6251	29.659	29.7498	29.8113	29.7279	29.8305	29.7891	21	21	21	65.8	31.628	0	192.68	P00387-2;P00387;P00387-3	P00387-2;P00387;P00387-3	NADH-cytochrome b5 reductase 3;NADH-cytochrome b5 reductase 3 membrane-bound form;NADH-cytochrome b5 reductase 3 soluble form	CYB5R3
20.6614	19.9271	20.5611	20.294	19.7111	21.4478	20.2748	20.5032	21.4711	21.0029	21.1859	21.5801	21.5724	21.0458	21.4667	21.6169	21.4269	21.057	6	6	6	11.9	79.609	0	13.602	O75382-2;O75382;O75382-4;O75382-3	O75382-2;O75382;O75382-4;O75382-3	Tripartite motif-containing protein 3	TRIM3
22.4722	22.2806	23.381	22.9962	23.3269	22.4819	22.5291	23.5297	22.2906	23.152	22.8723	22.3654	22.5253	22.335	22.1991	22.553	23.2697	22.1842	3	3	3	7.6	57.041	0.00041195	3.1643	P00395	P00395	Cytochrome c oxidase subunit 1	MT-CO1
20.8979	21.1103	20.4461	21.2254	21.4516	21.95	21.5632	21.9849	21.9997	22.0133	21.7243	21.3229	21.5818	21.8267	21.1413	21.2812	21.6097	21.4478	10	10	10	15.3	103.7	0	7.8824	Q8IWX8	Q8IWX8	Calcium homeostasis endoplasmic reticulum protein	CHERP
21.6355	21.5786	20.5546	21.4566	21.6562	21.2879	21.4221	22.3054	21.8276	22.143	21.7496	21.526	22.0014	22.3812	22.1141	22.6654	21.3199	21.7767	3	3	2	25.4	21.404	0	13.158	P51965;P51965-2;P51965-3	P51965;P51965-2;P51965-3	Ubiquitin-conjugating enzyme E2 E1	UBE2E1
29.1244	29.0108	29.9672	30.0289	30.1422	30.4254	29.1941	29.5453	29.0549	29.3923	29.7824	29.5227	29.9048	29.9341	29.1263	30.0469	29.616	30.0017	9	9	9	79.9	15.936	0	93.337	P00441	P00441	Superoxide dismutase [Cu-Zn]	SOD1
24.2154	24.5119	23.5258	24.2638	24.1575	23.9513	23.67	22.9577	23.8015	24.6821	24.8076	25.0262	24.8305	24.9989	24.6182	24.9666	25.1736	24.918	14	14	6	46.2	40.648	0	121.08	P10321;P10321-2	P10321;P10321-2	HLA class I histocompatibility antigen, Cw-7 alpha chain	HLA-C
23.7537	23.3627	24.3865	24.3117	24.2305	24.564	23.6904	24.2714	24.3371	24.8424	24.8206	25.1464	25.0495	25.0626	25.0651	24.8904	25.0644	25.6018	13	11	11	49.3	37.418	0	49.209	P36959	P36959	GMP reductase 1	GMPR
28.9355	29.0216	28.8158	28.9429	28.8991	28.8021	29.0747	29.3602	29.2017	29.2841	29.1966	30.142	28.9964	28.9314	28.943	28.9377	29.4782	29.3883	25	25	25	54	47.517	0	133.8	P00505;P00505-2	P00505;P00505-2	Aspartate aminotransferase, mitochondrial	GOT2
28.0503	27.5316	28.3304	28.1065	28.5725	28.6685	28.2498	27.9973	28.3915	28.8101	28.9463	28.7528	28.4656	28.9094	28.6306	28.6473	28.8229	29.0743	15	15	15	68.2	27.401	0	182.09	Q9UL46	Q9UL46	Proteasome activator complex subunit 2	PSME2
27.6366	27.9401	27.9391	27.9761	27.9311	27.7795	27.6691	28.039	28.3155	27.8151	27.667	28.1638	27.9938	27.887	28.2671	27.9778	27.7856	28.2619	15	15	15	68	21.635	0	31.878	P00568;Q9Y6K8-2;Q9Y6K8-3;Q9Y6K8	P00568	Adenylate kinase isoenzyme 1	AK1
22.4773	22.6793	22.597	22.9362	23.1777	22.9229	23.0701	22.7777	23.3982	23.328	23.5696	23.4497	23.3777	23.1153	23.183	23.2199	23.1098	22.7146	12	12	5	32.3	52.259	0	32.34	Q15797;Q15797-2	Q15797	Mothers against decapentaplegic homolog 1	SMAD1
25.3731	25.5557	23.0325	23.8133	23.6091	22.3156	19.8133	20.3719	20.4336	22.4193	22.8378	23.818	22.9998	22.5766	25.0733	22.4057	23.1159	23.2295	1	1	1	4.4	24.817	0.00021317	3.9017	P00846	P00846	ATP synthase subunit a	MT-ATP6
25.0348	23.748	23.4715	24.6582	24.3588	22.4222	23.495	23.8038	22.7354	24.8779	24.2285	24.2399	23.2401	23.1774	25.0328	23.3731	23.1928	23.1578	6	6	6	83.7	11.006	0	19.805	P01040	P01040	Cystatin-A;Cystatin-A, N-terminally processed	CSTA
22.9669	20.3996	23.8925	22.1331	23.5993	23.8095	24.1336	23.1251	19.4632	22.0289	21.4415	23.8277	22.9284	23.5918	23.5723	22.6624	22.6082	22.7901	10	10	2	54	21.229	0	39.684	P01111	P01111	GTPase NRas	NRAS
25.1298	25.25	25.0687	25.9636	25.8042	25.7753	25.4115	25.1475	25.3324	25.7047	26.3313	26.0016	25.8326	26.2449	24.5423	25.6032	26.5961	25.0121	8	8	7	49.4	18.733	0	153.54	P61966;P61966-2;Q96PC3-3;Q96PC3-4;Q96PC3;Q96PC3-2	P61966;P61966-2	AP-1 complex subunit sigma-1A	AP1S1
24.8227	25.497	24.7543	24.9348	25.2947	25.72	24.8593	24.5487	25.643	25.9774	25.8829	25.8023	25.3665	25.8981	25.4941	25.4459	25.5552	25.8448	5	5	5	20.4	30.654	0	66.118	P13598	P13598	Intercellular adhesion molecule 2	ICAM2
23.7547	23.3729	24.2548	23.0399	23.9734	23.7885	23.5824	23.8974	24.4401	23.97	24.0872	23.9653	24.8584	24.7097	24.1642	24.5274	24.4859	24.6103	7	4	4	65.2	10.35	0	18.044	Q96FJ2	Q96FJ2	Dynein light chain 2, cytoplasmic	DYNLL2
23.5812	21.5587	22.6946	22.4194	22.4114	22.094	22.592	22.4712	22.5121	24.0229	23.7418	24.0349	20.8611	23.2893	22.9862	23.8587	23.2512	22.7813	7	7	6	9.5	160.61	0	80.399	P02462	P02462	Collagen alpha-1(IV) chain;Arresten	COL4A1
26.138	25.7957	25.6148	25.7342	25.6173	25.2818	25.27	25.3721	25.1658	25.4724	25.45	24.8396	25.6566	25.6902	25.2132	25.782	25.8072	25.0188	55	55	3	66.7	74.139	0	323.31	P02545;P02545-6;P02545-3;P02545-5;P02545-4	P02545;P02545-6;P02545-3;P02545-5;P02545-4	Prelamin-A/C;Lamin-A/C	LMNA
21.4128	21.1938	20.999	20.8897	21.3169	22.1245	21.8299	21.743	21.6519	22.2078	21.8858	22.0852	19.3217	22.5289	22.5426	22.4676	22.3802	22.2009	19	16	15	12.4	238.27	0	58.375	Q96N67-4;Q96N67-3;Q96N67-5;Q96N67-2;Q96N67-6;Q96N67;Q96N67-7	Q96N67-4;Q96N67-3;Q96N67-5;Q96N67-2;Q96N67-6;Q96N67	Dedicator of cytokinesis protein 7	DOCK7
19.6048	20.024	20.956	21.1798	20.1067	20.5113	21.2282	20.5762	20.8667	21.0657	21.3415	21.8786	21.0199	20.813	20.8864	20.8574	21.2901	21.1674	8	8	8	5.5	200.21	0	13.62	Q8IWV7;Q8IWV7-2	Q8IWV7	E3 ubiquitin-protein ligase UBR1	UBR1
27.4493	27.3953	27.3614	27.1076	26.9587	27.3695	27.4263	27.3074	27.2972	27.5826	27.117	27.2386	27.6254	26.9791	27.6753	27.1784	27.1818	27.3248	55	55	55	32.3	262.62	0	296.22	P02751-1;P02751-3;P02751;P02751-7;P02751-8;P02751-17;P02751-14;P02751-5;P02751-9;P02751-6;P02751-11;P02751-10;P02751-13;P02751-4;P02751-12;P02751-16;P02751-2	P02751-1;P02751-3;P02751;P02751-7;P02751-8;P02751-17;P02751-14;P02751-5;P02751-9;P02751-6;P02751-11;P02751-10;P02751-13;P02751-4;P02751-12	Fibronectin;Anastellin;Ugl-Y1;Ugl-Y2;Ugl-Y3	FN1
25.5811	25.097	25.8267	25.1664	25.6973	25.9552	25.3833	25.4359	25.7864	25.5395	25.1976	25.6157	25.8641	25.5859	26.0156	25.4071	25.6663	25.7159	23	23	23	36.8	84.87	0	88.173	P02786	P02786	Transferrin receptor protein 1;Transferrin receptor protein 1, serum form	TFRC
27.2835	26.0657	27.9029	27.6829	27.2272	27.6292	27.1281	27.5533	27.9575	28.2049	28.3734	27.9608	27.7015	27.6997	27.5033	27.8172	28.2086	28.2185	6	6	6	55.4	17.17	0	30.113	P98179	P98179	RNA-binding protein 3	RBM3
23.2265	23.5965	22.9124	18.7028	23.0948	24.2919	22.9083	23.3514	24.3962	23.7776	24.3458	24.1801	23.535	23.9457	24.2949	23.2704	23.8058	23.7758	4	4	4	4.8	97.44	0	11.272	Q14118	Q14118	Dystroglycan;Alpha-dystroglycan;Beta-dystroglycan	DAG1
25.3848	25.6218	25.3979	26.4482	25.1061	25.5161	25.7408	25.5169	25.6359	26.2631	26.3667	26.3406	26.5889	26.2575	26.5052	26.3752	25.9612	26.1238	36	36	36	55.8	91.916	0	131.96	Q13724;Q13724-2	Q13724;Q13724-2	Mannosyl-oligosaccharide glucosidase	MOGS
22.8919	23.2676	23.8758	23.9238	23.6166	24.497	23.1965	22.5334	23.2701	24.077	24.1837	24.3253	24.1618	24.5857	22.9256	24.6385	24.6433	23.5672	1	1	1	25.4	6.9151	0	21.546	Q14061	Q14061	Cytochrome c oxidase copper chaperone	COX17
23.039	22.805	22.9227	22.7242	22.5655	23.2299	22.9551	23.963	23.5507	23.5362	23.5059	24.2573	22.9255	22.777	24.1142	22.8601	23.3239	23.9072	6	6	6	19.7	44.302	0	12.094	Q9NZL4-3;Q9NZL4;Q9NZL4-2	Q9NZL4-3;Q9NZL4;Q9NZL4-2	Hsp70-binding protein 1	HSPBP1
23.23	21.8398	23.4793	21.2141	23.2869	23.1667	21.4064	23.0229	22.9712	22.5455	22.7013	22.7707	22.309	22.8115	23.1959	22.4971	22.5888	22.9096	7	7	7	22	51.58	0	11.744	P03905	P03905	NADH-ubiquinone oxidoreductase chain 4	MT-ND4
23.1595	23.9197	24.1182	23.9057	22.7725	23.7863	24.102	23.6772	23.773	23.027	23.3594	23.0292	24.1541	23.5772	22.8097	23.3911	23.8579	23.8645	6	6	6	15.1	67.026	0	55.478	P03915	P03915	NADH-ubiquinone oxidoreductase chain 5	MT-ND5
21.3411	22.3715	23.4534	22.3786	23.7008	24.6219	20.9665	21.0213	23.3225	20.4663	20.7284	22.6292	22.8015	23.5909	24.5779	22.262	21.0698	23.2707	11	11	11	26	54.006	0	30.583	P03956	P03956	Interstitial collagenase;22 kDa interstitial collagenase;27 kDa interstitial collagenase	MMP1
21.415	21.3308	21.6639	20.8964	20.3407	20.9894	20.2409	21.1259	21.1525	21.3554	21.5842	22.4931	21.7316	20.8099	21.5677	21.9042	21.5194	21.385	8	8	8	18.8	56.428	0	13.46	Q8IYM9-2;Q8IYM9	Q8IYM9-2;Q8IYM9	E3 ubiquitin-protein ligase TRIM22	TRIM22
29.3166	29.1087	28.9562	28.9625	28.3815	28.5952	28.3787	28.5735	29.284	29.2302	29.5869	28.6415	29.4231	29.5268	29.0222	29.5519	29.57	29.4385	8	8	8	45.3	16.561	0	25.949	P46776	P46776	60S ribosomal protein L27a	RPL27A
31.1045	30.9171	30.9026	30.7502	30.7117	30.6508	30.6823	30.92	30.6296	30.6761	30.6261	31.7073	30.8367	30.6612	30.7222	30.7255	30.7796	30.8221	33	33	30	87.4	39.42	0	257.15	P04075;P04075-2	P04075;P04075-2	Fructose-bisphosphate aldolase A	ALDOA
30.0426	27.91	28.6657	27.4979	27.7948	28.1642	28.0729	29.8532	29.8901	27.5892	28.2987	28.6619	27.9802	28.7138	30.0785	27.9872	28.262	29.7682	6	6	6	88.8	11.139	0	45.746	P04080	P04080	Cystatin-B	CSTB
28.7738	28.764	28.9704	28.5297	28.9625	28.8998	28.8637	28.7942	29.3031	29.5184	29.4392	29.4513	29.3407	29.5687	29.5123	29.2284	29.5975	29.4198	40	40	37	56.5	85.595	0	297.48	Q01813;Q01813-2	Q01813;Q01813-2	ATP-dependent 6-phosphofructokinase, platelet type	PFKP
23.4777	23.3239	23.3857	24.3597	24.4833	24.9213	23.3663	23.8502	23.6711	24.0821	24.5574	24.0693	24.7396	24.9414	22.4934	24.4671	24.3167	22.6453	6	6	6	41.2	12.615	0.00022311	4.9309	O14548	O14548	Cytochrome c oxidase subunit 7A-related protein, mitochondrial	COX7A2L
22.6618	23.1039	22.7403	23.0609	23.4126	24.0323	23.0654	23.7322	23.9209	23.8278	23.7366	23.4551	22.7292	24.0659	23.7673	23.872	23.5945	23.8377	38	38	27	24.9	208.76	0	108.62	Q9Y6D6	Q9Y6D6	Brefeldin A-inhibited guanine nucleotide-exchange protein 1	ARFGEF1
26.2241	26.6782	26.4185	27.4761	27.6288	28.2132	26.4862	25.6836	26.795	27.049	27.4394	27.2916	27.4888	27.5611	26.9949	27.5654	27.6978	26.9629	11	11	11	74.6	13.332	0	30.987	Q9H7C9;Q9H7C9-3;Q9H7C9-2	Q9H7C9	Mth938 domain-containing protein	AAMDC
28.7927	28.4492	28.0041	28.9119	28.4219	27.7462	28.7177	28.2205	27.7905	28.679	28.2348	27.5754	28.4293	28.4617	27.8141	28.508	28.0554	27.6534	99	99	90	38.9	309.26	0	323.31	P04275	P04275	von Willebrand factor;von Willebrand antigen 2	VWF
21.7591	21.3636	19.2342	21.8073	22.2751	20.445	21.0832	21.9002	21.5116	21.681	22.1306	21.3616	22.3703	20.4314	21.6536	22.1137	21.9589	21.5942	10	1	1	29.6	38.745	0.0095919	1.2615	P04275-2	P04275-2	von Willebrand factor;von Willebrand antigen 2	VWF
23.0617	22.938	23.4047	22.2811	23.1374	23.3657	22.7687	23.0102	23.2949	23.5974	23.4025	23.4796	23.13	23.6437	23.7203	23.4933	24.2081	23.7221	19	19	19	35.9	83.641	0	65.301	Q9UHD2	Q9UHD2	Serine/threonine-protein kinase TBK1	TBK1
22.527	22.1405	22.1755	21.608	22.3316	22.3521	22.5519	21.6961	22.5124	22.0691	22.0336	21.6906	22.668	22.1845	22.1654	22.4357	21.8601	21.3463	9	9	9	22.2	51.657	0	27.013	P04424;P04424-2;P04424-3	P04424;P04424-2;P04424-3	Argininosuccinate lyase	ASL
21.3528	21.7113	21.0696	20.977	21.657	21.4916	20.2312	21.3206	20.7694	21.9426	21.3687	21.4355	21.4223	21.8897	22.4053	22.1203	21.6609	21.4679	24	24	13	12.9	269.45	0	84.841	Q8IWZ3;Q8IWZ3-4;Q8IWZ3-6;Q8IWZ3-5;Q8IWZ3-2;Q8IWZ3-3	Q8IWZ3;Q8IWZ3-4;Q8IWZ3-6	Ankyrin repeat and KH domain-containing protein 1	ANKHD1
22.8526	23.5258	23.3551	24.4028	23.6295	23.2999	22.7391	21.8906	22.1583	23.9469	24.127	24.1088	23.6891	24.3309	23.2124	24.1082	24.475	23.5019	3	3	3	29.8	13.841	0	13.523	P62699	P62699	Protein yippee-like 5	YPEL5
32.4094	32.4006	31.9767	32.3188	32.0663	31.8792	32.6184	32.409	32.0191	32.038	32.0736	31.7462	32.4618	32.0017	31.8989	32.3923	32.0827	32.057	22	22	22	90.7	22.782	0	139.06	P04792	P04792	Heat shock protein beta-1	HSPB1
29.1168	29.1866	29.2319	29.1851	29.2276	29.3791	29.2147	29.306	29.4217	29.1694	29.1383	29.0053	29.468	29.2103	29.2374	29.1632	29.2636	29.158	37	37	37	61.8	68.569	0	176.3	P04843	P04843	Dolichyl-diphosphooligosaccharide--protein glycosyltransferase subunit 1	RPN1
28.4492	28.5359	28.0575	28.7358	28.6338	28.276	28.924	28.6588	28.3834	28.6272	28.45	28.6659	28.3587	28.4569	28.4091	28.2789	28.8437	28.3347	28	28	28	61	67.723	0	323.31	P04844-2;P04844	P04844-2;P04844	Dolichyl-diphosphooligosaccharide--protein glycosyltransferase subunit 2	RPN2
28.2642	27.9633	27.7682	27.3487	27.2745	27.5806	28.3407	28.1855	28.078	28.2719	27.9734	28.1859	28.2485	27.5807	28.0895	28.2665	28.016	28.3728	20	20	14	66.2	40.45	0	231.12	P04899;P04899-4;P04899-6;P04899-3;P04899-5;P04899-2;P19087;A8MTJ3;P38405-3	P04899;P04899-4;P04899-6;P04899-3;P04899-5;P04899-2	Guanine nucleotide-binding protein G(i) subunit alpha-2	GNAI2
25.2749	25.0987	25.364	25.1578	25.2473	25.1543	25.3823	25.4152	25.7002	25.5175	25.4294	25.6167	25.6589	25.7174	26.1794	25.7114	25.5031	25.6912	34	34	34	49	94.637	0	171.07	P49589-3;P49589;P49589-2	P49589-3;P49589;P49589-2	Cysteine--tRNA ligase, cytoplasmic	CARS
22.3583	22.515	22.5727	22.4102	22.3138	22.4952	22.4201	21.9065	22.0916	21.9661	21.5392	22.2793	22.4014	22.2091	22.9473	21.817	21.6176	21.8319	6	6	6	28.2	34.893	0	13.195	P05026-2;P05026	P05026-2;P05026	Sodium/potassium-transporting ATPase subunit beta-1	ATP1B1
26.1494	25.0946	26.396	26.153	26.1592	26.4567	26.118	26.423	26.7347	25.7553	25.7702	26.1052	25.954	25.8648	26.513	25.9916	26.1279	26.2528	25	25	24	37.8	85.039	0	129.67	P05067-9;P05067;P05067-7;P05067-11;P05067-8;P05067-5;P05067-6;P05067-3;P05067-4;P05067-10;P05067-2	P05067-9;P05067;P05067-7;P05067-11;P05067-8;P05067-5;P05067-6;P05067-3;P05067-4;P05067-10	Amyloid beta A4 protein;N-APP;Soluble APP-alpha;Soluble APP-beta;C99;Beta-amyloid protein 42;Beta-amyloid protein 40;C83;P3(42);P3(40);C80;Gamma-secretase C-terminal fragment 59;Gamma-secretase C-terminal fragment 57;Gamma-secretase C-terminal fragment 50;C31	APP
22.6627	19.0245	23.9616	24.4651	23.9793	20.4534	23.9904	24.4663	21.641	25.4688	24.6122	24.8608	24.2686	22.259	22.8962	21.9018	22.3618	23.4279	10	10	10	43.3	35.664	0	38.364	P05089-2;P05089;P05089-3	P05089-2;P05089;P05089-3	Arginase-1	ARG1
21.6962	21.6204	22.7099	21.2825	23.0063	22.902	22.7094	22.6123	23.0454	23.1246	22.3898	22.987	23.1643	22.9624	23.3454	22.8258	22.7145	23.1185	10	10	10	19.2	79.579	0	22.941	Q9UKM7	Q9UKM7	Endoplasmic reticulum mannosyl-oligosaccharide 1,2-alpha-mannosidase	MAN1B1
24.3802	23.3681	24.2615	24.7875	24.7864	24.3945	24.5372	24.0348	23.8683	25.0022	24.5494	24.7538	24.9647	24.9908	24.8267	24.8049	24.836	24.7357	20	20	20	26.4	91.079	0	55.327	Q8IXB1;Q8IXB1-2;Q8IXB1-3	Q8IXB1;Q8IXB1-2;Q8IXB1-3	DnaJ homolog subfamily C member 10	DNAJC10
23.5261	22.6507	22.7446	19.6385	23.5289	24.9636	22.2946	20.247	19.9226	22.9134	23.2785	22.961	21.2427	22.1536	23.0646	23.4381	22.3181	22.2109	5	5	5	37.6	10.834	0.00021093	3.6712	P05109	P05109	Protein S100-A8;Protein S100-A8, N-terminally processed	S100A8
23.2946	23.8363	23.4959	23.739	23.5438	23.675	24.1794	23.2094	24.1913	24.5694	24.1926	24.2779	23.4936	23.852	24.512	22.6565	23.8588	22.9252	9	9	9	31.9	39.71	0	19.162	Q9H0V9;Q9H0V9-2;Q9H0V9-3	Q9H0V9;Q9H0V9-2;Q9H0V9-3	VIP36-like protein	LMAN2L
29.0523	28.8239	29.1363	29.0838	29.0536	29.4027	29.0642	29.5358	29.1799	29.2213	29.3154	28.8787	28.4017	28.6093	29.1819	28.8964	29.3717	29.1782	23	9	9	45	32.852	0	59.188	P05141	P05141	ADP/ATP translocase 2;ADP/ATP translocase 2, N-terminally processed	SLC25A5
26.0771	27.1637	26.998	26.9567	27.346	26.9707	27.1559	27.374	27.0254	27.121	27.1644	27.8359	26.5098	27.9469	27.6691	28.0062	27.7398	28.0873	11	11	11	58.1	24.75	0	59.405	P04179;P04179-4;P04179-2;P04179-3	P04179;P04179-4;P04179-2;P04179-3	Superoxide dismutase [Mn], mitochondrial	SOD2
20.9725	20.4573	20.5669	20.023	20.7525	20.8586	20.2348	21.2365	20.9209	21.333	21.366	21.7018	20.3004	21.0088	21.203	21.764	21.4879	20.9753	3	3	3	28.3	12.951	0.00023912	6.6011	Q13595-2;Q13595-4;Q13595-3;Q13595	Q13595-2;Q13595-4;Q13595-3;Q13595	Transformer-2 protein homolog alpha	TRA2A
24.9061	19.1337	25.2787	23.9202	23.9809	24.1468	24.6933	25.0809	24.852	23.9819	24.2962	23.8395	24.6048	24.5916	24.8186	24.5095	21.2358	25.0611	2	2	2	23.4	15.614	0	16.47	P60604-2;P60604	P60604-2;P60604	Ubiquitin-conjugating enzyme E2 G2	UBE2G2
24.0399	23.3019	24.6999	24.5157	24.3007	24.0627	24.0776	24.5578	23.8973	24.7164	25.2908	25.458	24.6677	24.319	24.1176	24.6256	24.7926	24.4695	6	4	4	41.3	22.123	0.0002134	3.9215	P62745	P62745	Rho-related GTP-binding protein RhoB	RHOB
25.1316	25.0402	25.2255	25.2245	24.9409	24.9181	24.3966	25.1915	25.1703	25.0181	24.873	25.8215	25.5359	25.4206	26.0845	25.4455	25.0766	25.4271	7	7	7	27.6	23.705	0	13.184	O00217	O00217	NADH dehydrogenase [ubiquinone] iron-sulfur protein 8, mitochondrial	NDUFS8
28.609	29.1327	30.1195	29.8889	30.068	30.4196	28.8378	28.9414	29.9282	29.636	30.1689	29.8818	30.3602	30.4831	29.7371	30.4574	30.0259	30.1893	9	9	9	66.9	17.861	0	23.269	P68036;P68036-3;P68036-2;A0A1B0GUS4	P68036;P68036-3;P68036-2	Ubiquitin-conjugating enzyme E2 L3	UBE2L3
25.3049	24.5871	24.8439	24.4907	24.4098	24.85	25.2317	25.3595	25.6711	25.6383	25.5956	25.8816	24.7629	24.7416	25.1264	24.7024	25.6947	25.5126	9	9	9	31.7	38.324	0	22.306	Q00796;Q00796-2	Q00796	Sorbitol dehydrogenase	SORD
27.5933	27.9077	27.0549	27.7896	26.7287	27.0667	27.7695	27.6486	27.4895	27.1613	27.2684	27.3748	28.0261	27.16	28.2167	27.3708	27.3773	27.6782	19	19	1	66.2	34.273	0	148.47	P05388;Q8NHW5	P05388;Q8NHW5	60S acidic ribosomal protein P0;60S acidic ribosomal protein P0-like	RPLP0;RPLP0P6
23.6129	23.3966	23.5687	24.1377	23.9499	23.632	23.9252	23.7799	23.7579	24.448	24.2723	24.1741	23.9253	24.1062	24.4414	24.1575	24.5352	23.6764	25	25	25	31.4	88.929	0	168.7	Q13618;Q13618-2;Q13618-3	Q13618;Q13618-2;Q13618-3	Cullin-3	CUL3
28.7806	28.3968	28.9966	29.1074	29.1036	28.7126	28.8551	28.6131	28.6182	28.6148	28.2969	28.4201	28.5218	29.1331	28.9498	29.0521	28.6591	28.739	28	28	28	32.2	88.414	0	149.75	P05556;P05556-2;P05556-5;P05556-4;P05556-3	P05556;P05556-2;P05556-5;P05556-4;P05556-3	Integrin beta-1	ITGB1
21.8954	21.4976	20.8397	20.5107	20.4811	21.0517	20.9787	21.6191	21.15	21.2225	21.2036	21.6302	21.1484	21.2583	21.5924	21.3825	22.3066	21.0137	5	5	5	19.3	49.814	0	17.787	O43294;O43294-2	O43294;O43294-2	Transforming growth factor beta-1-induced transcript 1 protein	TGFB1I1
24.6377	26.4438	25.1897	25.2574	24.9187	24.752	25.1761	23.0571	25.0449	24.6789	25.5408	26.5925	25.1886	24.8034	25.2394	25.2354	25.802	25.1971	2	2	2	10.7	16.684	0	23.02	P05976-2;P05976;P08590	P05976-2;P05976;P08590	Myosin light chain 1/3, skeletal muscle isoform;Myosin light chain 3	MYL1;MYL3
22.715	22.3052	23.1975	21.4351	22.8569	22.9864	22.1919	22.6774	23.0591	23.1231	23.3444	23.0115	22.6728	23.2716	23.0947	23.385	23.265	23.218	6	6	6	22.7	37.79	0	42.662	P50749;P50749-2;Q9H2L5-3;Q9H2L5;Q9H2L5-2	P50749;P50749-2	Ras association domain-containing protein 2	RASSF2
26.8567	27.2077	26.7521	26.8853	26.5143	26.1989	26.5943	26.354	26.3648	26.8694	27.0881	26.7786	26.552	26.605	26.6342	26.298	26.6005	26.5176	36	36	17	52.9	80.64	0	286.08	P06396-2;P06396-4;P06396-3;P06396;REV__Q6TDU7-4;REV__Q6TDU7-2;REV__Q6TDU7-3;REV__Q6TDU7	P06396-2;P06396-4;P06396-3;P06396	Gelsolin	GSN
24.3586	24.0726	24.4468	24.0935	24.413	24.6585	24.4179	24.5526	24.5822	25.0193	24.9669	25.1412	24.7775	24.6769	25.0169	24.4705	25.1411	25.1614	31	31	31	36.3	128.4	0	217.61	Q9P2R3;Q9P2R3-2;Q9P2R3-4	Q9P2R3;Q9P2R3-2;Q9P2R3-4	Rabankyrin-5	ANKFY1
26.0268	25.4751	25.6668	25.3998	25.457	25.2203	26.0303	25.5036	25.4604	25.7875	25.6788	25.6712	25.276	25.2242	25.1053	25.9179	25.5074	25.4536	17	16	15	62.3	34.095	0	37.933	P06493;P06493-2	P06493;P06493-2	Cyclin-dependent kinase 1	CDK1
30.8518	30.911	30.611	31.0093	30.9207	30.9094	31.2799	31.1012	30.9897	30.7192	30.6709	30.7162	30.9618	30.8202	30.8769	30.9275	30.7257	30.969	29	29	29	73.5	56.559	0	323.31	P06576	P06576	ATP synthase subunit beta, mitochondrial	ATP5B
25.0901	22.7538	24.0687	24.263	24.5548	28.3109	23.4524	23.4087	19.9831	26.2547	25.7773	24.2519	24.3598	24.2314	22.9131	25.0215	24.9414	24.6245	8	8	8	63.2	13.242	0	58.399	P06702	P06702	Protein S100-A9	S100A9
31.7142	30.5745	32.4832	31.5368	32.0883	31.8526	31.0528	31.6074	32.0827	30.9625	31.1727	31.3527	31.5506	31.8899	31.5388	31.478	31.7543	32.1387	13	13	13	94.4	10.18	0	26.025	P06703	P06703	Protein S100-A6	S100A6
27.9365	28.3411	28.5078	28.3383	29.174	29.0728	28.1368	28.7699	28.9205	29.0212	29.0728	28.9385	28.6762	28.9287	28.9591	29.2493	28.9191	28.9647	24	24	12	74.1	29.597	0	162.35	P62701	P62701	40S ribosomal protein S4, X isoform	RPS4X
28.1349	28.4438	28.9557	29.6161	29.6813	29.6039	28.4781	27.8883	28.6341	29.3052	29.2405	29.2119	29.4065	29.29	28.8161	28.8536	28.6812	28.9793	16	9	9	68.9	20.511	0	28.43	P18085	P18085	ADP-ribosylation factor 4	ARF4
25.3283	24.9462	25.017	25.099	25.1081	24.9991	25.4556	25.4843	25.4956	25.6896	25.5382	25.5043	25.7261	25.7903	25.6327	25.4765	25.7589	25.4556	25	23	23	37	93.253	0	142.14	P08237-3;P08237;P08237-2	P08237-3;P08237;P08237-2	ATP-dependent 6-phosphofructokinase, muscle type	PFKM
28.5843	28.753	28.4726	28.6167	28.7092	28.7402	28.3567	28.7999	28.7539	28.4233	28.6523	28.7851	28.8106	28.642	28.5078	28.6916	28.4903	28.5387	27	27	19	60.6	63.146	0	202.96	P06744;P06744-2	P06744;P06744-2	Glucose-6-phosphate isomerase	GPI
28.3703	28.1769	28.9458	28.4526	29.1162	29.0747	28.0778	28.9237	29.3078	29.1372	29.3599	29.1768	28.952	29.4181	29.3873	29.3806	29.3493	29.409	20	20	20	58.6	28.908	0	268.52	P24539	P24539	ATP synthase F(0) complex subunit B1, mitochondrial	ATP5F1
24.0439	23.6712	23.4687	24.0542	24.2119	23.6268	23.6579	24.0412	23.5052	24.3665	24.7936	24.169	25.0304	25.3498	24.1453	25.2168	24.3676	23.6651	4	2	2	70.9	6.2953	0.00022173	4.812	P56134-3;P56134	P56134-3;P56134	ATP synthase subunit f, mitochondrial	ATP5J2
25.0425	25.1035	25.6983	25.1988	25.76	26.2002	24.8028	24.8602	25.7773	25.8046	25.839	25.86	25.7385	26.0078	25.9238	25.8573	25.9968	26.2657	10	10	10	51.3	29.763	0	35.124	O75431;O75431-2	O75431;O75431-2	Metaxin-2	MTX2
25.9982	19.3721	24.5603	24.4048	24.1246	25.0049	25.4654	24.9524	25.635	26.4347	26.7487	24.8493	24.9127	26.9069	24.8335	19.6182	26.4443	21.4448	9	2	2	58.7	13.92	0.00040185	2.8222	Q16778;P33778;P23527;P06899;Q8N257;Q6DRA6;Q6DN03	Q16778;P33778;P23527;P06899;Q8N257	Histone H2B type 2-E;Histone H2B type 1-B;Histone H2B type 1-O;Histone H2B type 1-J;Histone H2B type 3-B	HIST2H2BE;HIST1H2BB;HIST1H2BO;HIST1H2BJ;HIST3H2BB
25.2803	25.1962	25.2572	25.2734	25.3949	25.6268	24.8839	25.4029	25.4744	24.905	25.1702	25.1887	25.4809	25.1692	25.3593	24.872	24.8262	25.3852	22	22	22	55.8	52.948	0	22.87	P07099	P07099	Epoxide hydrolase 1	EPHX1
22.9375	22.6502	23.2516	23.2764	23.3956	23.4859	23.7097	22.7726	23.2641	23.775	23.8489	23.3381	23.5827	23.4311	23.5804	23.5619	23.4052	23.041	6	6	6	17.9	44.385	0	31.295	Q15427	Q15427	Splicing factor 3B subunit 4	SF3B4
31.2442	31.3365	31.727	31.6478	31.648	31.547	31.6792	31.5107	31.4271	31.4834	31.4838	31.4095	31.5573	31.5476	31.4431	31.8118	31.415	31.5836	20	19	19	56	36.638	0	231.76	P07195	P07195	L-lactate dehydrogenase B chain	LDHB
24.0256	24.3097	23.9486	24.2329	24.1766	24.5799	24.6007	23.4995	24.2531	24.9601	24.8442	24.5797	25.093	25.1357	24.2643	25.2952	25.0602	23.9904	8	8	8	31.8	35.612	0	31.923	O75787-2;O75787	O75787-2;O75787	Renin receptor	ATP6AP2
26.1666	25.7349	25.9447	25.1709	25.3855	26.1284	25.5666	26.0624	26.3482	26.7158	26.5873	26.6277	25.7194	26.3483	26.3804	26.6647	26.895	25.9044	16	16	16	57.4	33.777	0	32.104	P46109	P46109	Crk-like protein	CRKL
25.8933	26.0159	26.2045	26.2729	26.7004	26.3113	25.9595	25.8902	25.9952	26.2992	26.2493	26.4843	26.7227	27.0051	27.2554	26.3443	26.6812	27.0131	25	25	25	50.9	57.944	0	175.93	P08195-2;P08195-3;P08195;P08195-4	P08195-2;P08195-3;P08195;P08195-4	4F2 cell-surface antigen heavy chain	SLC3A2
25.8169	25.3543	25.7765	25.5157	25.0393	25.0167	25.2452	26.4722	25.7434	26.3544	26.0566	26.62	25.7156	25.3713	25.5326	25.8622	26.3667	26.1995	10	10	10	36.4	39.834	0	25.953	Q9Y5P6;Q9Y5P6-2	Q9Y5P6;Q9Y5P6-2	Mannose-1-phosphate guanyltransferase beta	GMPPB
22.3182	21.6947	22.025	20.6017	22.002	21.9843	22.2297	22.0577	22.6285	22.4496	22.7504	22.9159	20.6636	21.5929	20.556	21.0998	22.335	22.6084	8	8	8	7.4	211.68	0	16.952	P10586-2;P10586;P23468-3;P23468-7;P23468-5;P23468-4;P23468-6;P23468-2;P23468	P10586-2;P10586	Receptor-type tyrosine-protein phosphatase F	PTPRF
33.6874	34.1319	34.0187	33.9315	34.0936	34.1447	34.1283	34.0588	34.0682	34.064	34.0172	34.1502	33.8935	34.1044	34.2168	33.8579	34.1384	34.2264	42	42	42	83.2	38.604	0	323.31	P07355;P07355-2;A6NMY6	P07355;P07355-2;A6NMY6	Annexin A2;Putative annexin A2-like protein	ANXA2;ANXA2P2
28.2123	27.2596	27.7506	26.9429	27.0684	27.4898	28.0863	28.6349	28.108	28.1941	28.204	28.4249	28.0749	27.5762	27.7907	28.0955	28.5565	28.5001	19	19	19	57.9	37.432	0	142.61	O76003	O76003	Glutaredoxin-3	GLRX3
30.2887	30.1895	30.2014	30.1576	30.3134	30.3087	30.4464	30.6181	30.1778	29.9978	30.5133	30.4596	30.7824	30.1849	29.9211	30.7688	29.9417	30.2967	31	7	6	64.9	49.67	0	182.07	P07437;A6NNZ2	P07437	Tubulin beta chain	TUBB
27.2569	27.1887	27.6301	27.4844	27.7723	27.8115	27.7816	27.7575	27.6145	27.407	27.6039	27.6898	27.808	27.6505	27.5945	27.5375	27.3716	27.6114	17	17	17	34.4	63.111	0	38.323	P07686	P07686	Beta-hexosaminidase subunit beta;Beta-hexosaminidase subunit beta chain B;Beta-hexosaminidase subunit beta chain A	HEXB
33.0621	32.8418	33.0566	33.258	33.2483	33.3024	33.1206	32.9819	33.0567	32.8037	33.2366	32.96	33.1614	33.5109	32.8815	33.4835	33.367	33.1974	16	16	16	92.9	15.054	0	190.98	P07737;CON__P02584	P07737	Profilin-1	PFN1
24.7661	24.1423	25.7127	25.0604	25.1969	25.761	25.16	25.8042	25.9224	25.4937	25.7143	25.7939	25.829	26.1509	25.5449	25.9222	25.943	25.8283	16	16	4	76.1	20.825	0	71.277	P61224;P61224-3;A6NIZ1;P61224-4;P61224-2	P61224;P61224-3;A6NIZ1;P61224-4;P61224-2	Ras-related protein Rap-1b;Ras-related protein Rap-1b-like protein	RAP1B
29.4498	28.5651	29.1811	28.9664	28.9445	29.2662	28.0531	28.7733	27.9669	29.4627	29.524	28.4266	29.6799	29.2985	29.1843	29.8448	29.5471	28.8925	6	6	6	76.4	14.478	0	19.72	P61970	P61970	Nuclear transport factor 2	NUTF2
29.0806	28.6283	28.844	29.6736	29.5714	29.2492	28.4909	28.44	28.8141	29.5041	29.5549	29.5599	30.0309	29.9446	29.2436	29.7568	29.8447	29.441	19	19	11	74	20.697	0	154	P84077;P61204;P61204-2	P84077;P61204;P61204-2	ADP-ribosylation factor 1;ADP-ribosylation factor 3	ARF1;ARF3
29.6308	29.5619	29.5042	29.466	29.7896	29.8518	29.4532	29.3863	29.6619	29.6268	29.4814	29.5965	29.4685	29.4507	29.6453	29.4397	29.4382	29.6384	14	14	14	39.5	37.821	0	175.2	P07858	P07858	Cathepsin B;Cathepsin B light chain;Cathepsin B heavy chain	CTSB
25.8647	26.2321	26.5783	25.7655	25.3583	27.2424	25.8732	25.7732	26.4248	26.6531	26.6769	26.8064	26.5463	27.0404	25.912	26.3079	27.0324	26.7605	6	6	6	55	11.438	0	19.505	Q9BV40	Q9BV40	Vesicle-associated membrane protein 8	VAMP8
25.9906	25.4668	24.2928	25.3036	24.4679	24.5086	25.9481	25.4431	24.0561	25.6196	25.052	25.3123	25.5834	24.9763	25.0803	25.2292	25.2092	24.4324	15	15	7	45.7	32.337	0	33.8	P07910-2;P07910;P07910-4;P07910-3	P07910-2;P07910;P07910-4;P07910-3	Heterogeneous nuclear ribonucleoproteins C1/C2	HNRNPC
20.738	18.9037	23.5083	23.7721	24.1578	24.7062	23.5026	24.7841	24.7706	24.2061	24.759	24.3169	24.2491	25.0075	20.4271	24.9339	23.9249	24.0334	5	5	5	67	10.739	0.0002348	6.1736	P07919;A0A096LP55	P07919	Cytochrome b-c1 complex subunit 6, mitochondrial	UQCRH
26.2692	26.0875	26.097	26.2709	26.0359	25.9472	26.2131	25.9754	26.1379	26.2645	25.9175	26.0727	26.3158	26.0474	26.1383	26.2434	26.166	26.3155	45	45	45	27.5	198.04	0	291.78	P07942	P07942	Laminin subunit beta-1	LAMB1
20.6	20.5929	20.3447	20.7814	20.5676	20.7647	20.2223	20.3059	20.4045	20.4377	20.29	19.5837	20.703	20.7129	20.4514	20.6158	20.3909	20.409	5	4	4	13.2	56.033	0	7.8662	P07948-2;P07948;P08631-3;P08631-2;P08631-4;P08631	P07948-2;P07948	Tyrosine-protein kinase Lyn	LYN
21.4063	20.8077	21.291	20.79	21.5168	21.9028	21.7656	21.5745	22.1616	21.8922	21.8152	21.8237	20.8579	21.0722	21.0548	20.9299	21.8912	22.22	3	3	3	11.6	57.829	0	8.1231	Q8NC44	Q8NC44	Protein FAM134A	FAM134A
24.9709	25.2568	25.0349	25.276	25.2914	25.688	25.285	25.4784	25.1546	25.5799	25.8693	25.8134	25.4997	25.5831	25.7595	25.6942	25.8706	25.8288	18	18	18	46.4	60.741	0	221.23	Q8IWE2;Q8IWE2-2	Q8IWE2;Q8IWE2-2	Protein NOXP20	FAM114A1
19.7634	19.9703	18.2617	19.4953	19.8652	19.0286	20.7635	19.7832	19.3369	19.1701	18.518	18.2288	22.8871	20.0246	19.2739	19.4691	19.2447	18.9391	3	3	3	3.4	154.79	0	7.4332	P08069	P08069	Insulin-like growth factor 1 receptor;Insulin-like growth factor 1 receptor alpha chain;Insulin-like growth factor 1 receptor beta chain	IGF1R
25.3771	24.905	25.5176	25.8541	25.4742	25.3301	25.3351	25.2691	25.4351	25.9351	25.9457	25.9153	25.9093	25.8878	25.8615	25.8408	25.5183	25.3694	23	23	23	38.8	68.6	0	39.743	P15170-2;P15170-3;P15170;Q8IYD1	P15170-2;P15170-3;P15170;Q8IYD1	Eukaryotic peptide chain release factor GTP-binding subunit ERF3A;Eukaryotic peptide chain release factor GTP-binding subunit ERF3B	GSPT1;GSPT2
26.4418	26.9375	26.8609	26.9841	27.1703	27.2277	27.0188	26.2106	27.2414	27.0471	27.1777	26.8863	26.2098	26.9268	26.928	26.8185	27.1038	26.7748	13	5	5	73.1	22.006	0	14.911	P08134	P08134	Rho-related GTP-binding protein RhoC	RHOC
21.1197	21.379	20.7399	20.2107	21.1354	20.2978	19.8817	20.3351	20.7818	20.8878	20.9731	21.4261	21.2856	21.3227	21.1793	21.5223	21.1901	20.6476	3	3	3	16.1	21.295	0	13.739	Q19T08	Q19T08	Endothelial cell-specific chemotaxis regulator	ECSCR
22.2893	22.0663	21.7241	21.894	21.915	21.42	21.8995	21.9291	21.5237	21.9682	21.8591	21.4035	22.1286	21.8873	22.068	21.5515	21.8228	21.7285	5	5	5	10.3	58.345	0.00021249	3.7866	P08236-3;P08236-2;P08236	P08236-3;P08236-2;P08236	Beta-glucuronidase	GUSB
23.1	23.0399	23.5805	23.7169	23.5932	23.5022	23.6401	23.3546	23.2482	23.986	23.7595	23.9336	23.7059	23.7714	24.1135	23.7286	23.9657	23.7763	18	16	16	28.4	97.621	0	83.276	Q9UBF2;Q9UBF2-2	Q9UBF2;Q9UBF2-2	Coatomer subunit gamma-2	COPG2
25.722	25.8413	25.2834	24.9271	24.5154	26.5516	25.6099	26.026	25.4972	25.8736	26.0968	26.4879	25.7377	25.9991	25.4485	26.325	26.6769	25.8648	13	13	7	67.2	20.504	0	78.831	P61225	P61225	Ras-related protein Rap-2b	RAP2B
25.0478	25.2681	24.8021	25.7761	25.8495	26.4018	25.4222	25.1562	25.6768	25.4828	25.9155	25.6558	26.1438	26.2198	25.4108	26.332	25.8806	25.9171	6	6	6	46.7	16.402	0	46.634	P17568	P17568	NADH dehydrogenase [ubiquinone] 1 beta subcomplex subunit 7	NDUFB7
27.864	27.9054	27.7138	27.0689	27.0449	27.6694	27.8972	28.5201	27.9928	28.1774	28.2185	28.292	27.9795	27.7309	28.0027	28.0957	28.4039	28.4537	23	23	19	65.3	41.389	0	80.641	P28482;P28482-2	P28482;P28482-2	Mitogen-activated protein kinase 1	MAPK1
23.5254	23.8004	23.6525	23.1822	23.3019	23.4718	23.6052	23.7579	23.5571	23.3568	24.1975	23.3955	24.0246	24.0358	23.7421	23.7104	23.5709	23.7852	9	9	9	30.8	29.45	0	9.202	Q9HD33;Q9HD33-2;Q9HD33-3	Q9HD33;Q9HD33-2;Q9HD33-3	39S ribosomal protein L47, mitochondrial	MRPL47
27.008	27.5338	26.645	27.021	26.9141	26.8142	27.186	26.3581	27.1878	27.3307	27.2109	27.2762	27.6017	27.2705	27.7057	27.4633	27.5527	27.6907	18	18	18	73.8	28.068	0	77.098	Q9Y224	Q9Y224	UPF0568 protein C14orf166	C14orf166
24.8199	24.036	24.4889	24.3461	24.2741	24.2873	24.5778	24.4032	24.379	24.7095	24.2921	24.1045	23.4459	24.4501	24.4068	24.919	24.332	24.3901	16	16	16	16.2	167.55	0	40.21	P08572	P08572	Collagen alpha-2(IV) chain;Canstatin	COL4A2
27.3555	27.38	26.8926	27.1457	27.5662	27.5136	27.8043	27.2777	27.5603	27.4939	27.4241	27.4102	27.5678	27.8486	27.7058	27.4011	27.7734	27.1987	13	13	13	55.7	35.422	0	41.347	P08574	P08574	Cytochrome c1, heme protein, mitochondrial	CYC1
24.3214	24.1159	24.8843	25.3247	24.9863	24.7782	24.1193	25.4494	25.3017	24.8285	25.0904	24.9165	25.7837	24.9621	25.3539	25.3654	25.1358	25.1284	12	12	9	55.6	25.486	0	18.017	P08579	P08579	U2 small nuclear ribonucleoprotein B	SNRPB2
24.5467	24.2397	23.448	24.4264	24.1181	23.3373	24.3186	23.8386	23.2751	24.158	23.7096	23.3535	24.6556	24.1531	23.4103	24.263	23.8265	23.2408	10	10	10	31.8	51.556	0	74.818	P08621;P08621-2;P08621-3;P08621-4	P08621;P08621-2;P08621-3	U1 small nuclear ribonucleoprotein 70 kDa	SNRNP70
28.8179	28.2614	29.1294	28.9024	29.1412	29.1009	28.826	28.996	29.1146	28.8837	28.8962	28.8557	29.2359	29.2546	29.4511	29.3003	29.1893	29.4906	25	25	25	32.4	114.54	0	259.55	P08648	P08648	Integrin alpha-5;Integrin alpha-5 heavy chain;Integrin alpha-5 light chain	ITGA5
31.9025	31.338	30.7325	31.7342	30.8246	30.6568	31.6098	31.1592	30.7685	31.5165	30.6422	30.2865	31.747	30.9101	30.6298	31.6778	30.8782	31.112	60	60	53	87.1	53.651	0	323.31	P08670;P41219;P41219-2;Q16352;P07197-2;P07197;P12036-2;P12036	P08670	Vimentin	VIM
30.7614	30.677	31.336	31.1746	31.2969	31.4991	30.5426	31.0748	31.1508	31.0324	31.461	31.1817	31.4812	31.4577	31.1527	31.5528	31.214	31.2259	11	11	11	60.7	15.55	0	79.817	P08708	P08708	40S ribosomal protein S17	RPS17
28.3293	28.1454	27.8852	28.2062	27.9825	27.5721	28.0788	27.8372	27.6433	28.3442	28.4628	28.6009	28.4599	28.3035	28.344	28.6025	28.5112	28.4559	27	27	27	67.2	52.771	0	208.35	P28838-2;P28838	P28838-2;P28838	Cytosol aminopeptidase	LAP3
32.1907	32.3211	32.5727	32.5364	32.6821	32.8441	32.2172	32.2713	32.5669	32.5385	32.543	32.5084	32.4995	32.5682	32.7175	32.5957	32.6605	32.7436	33	33	33	82.5	35.936	0	323.31	P08758	P08758	Annexin A5	ANXA5
29.8864	29.6449	29.4031	29.6006	29.7196	29.6879	29.6567	29.6458	29.4214	29.4542	29.4575	29.3204	29.7509	29.4624	29.5342	29.6066	29.3048	29.5462	21	21	21	65.4	32.854	0	175.97	P08865	P08865	40S ribosomal protein SA	RPSA
33.4022	33.0779	33.6557	32.9603	33.159	33.2886	33.1459	33.6642	33.7291	33.0281	33.2619	33.0824	33.6963	33.6868	33.8369	33.7266	33.337	33.9507	18	18	18	83.6	18.012	0	184.63	P62937;P62937-2;P0DN26;A0A0B4J2A2;A0A075B767;A0A075B759;Q9Y536;F5H284;P0DN37	P62937;P62937-2	Peptidyl-prolyl cis-trans isomerase A;Peptidyl-prolyl cis-trans isomerase A, N-terminally processed	PPIA
25.2857	25.4476	25.9202	25.2985	25.4315	26.6623	25.7902	25.2655	26.1169	25.3054	25.4842	25.5304	24.5674	25.9189	24.7064	25.78	24.4644	26.412	8	8	8	32.2	38.632	0	15.292	P09001	P09001	39S ribosomal protein L3, mitochondrial	MRPL3
26.3333	25.9965	26.6023	26.3238	26.4031	26.249	25.7484	26.3299	26.6087	26.8124	26.574	26.2804	25.34	26.8199	26.1285	26.8287	26.5619	26.0693	10	7	7	40.8	31.279	0	27.387	P09012	P09012	U1 small nuclear ribonucleoprotein A	SNRPA
22.9876	22.7715	24.6789	24.1952	24.1856	23.5223	22.1149	23.1796	24.2046	23.5146	23.8688	23.6054	23.673	23.6073	22.8408	23.2653	22.9542	23.6748	5	5	5	20.5	22.623	0.0006	2.758	P09038-1;P09038-2;P09038-3;P09038	P09038-1;P09038-2;P09038-3;P09038	Fibroblast growth factor 2	FGF2
25.241	24.9178	24.9033	24.8821	24.5512	24.5716	24.6522	24.8526	24.9525	25.4198	25.1076	25.0992	25.3998	24.9651	25.4198	25.6288	25.2664	25.2319	20	20	20	40.5	63.541	0	101.03	P46060	P46060	Ran GTPase-activating protein 1	RANGAP1
24.6651	24.7209	24.6781	24.6781	24.7341	24.7239	24.4893	24.5926	24.335	24.4844	24.3941	25.3783	24.7115	24.5493	24.8117	24.9026	24.627	24.7986	12	12	12	46.2	44.292	0	155.39	P09110;P09110-2	P09110;P09110-2	3-ketoacyl-CoA thiolase, peroxisomal	ACAA1
26.2737	26.3069	26.4497	26.3882	26.5317	26.4533	26.3309	26.5691	26.7175	25.868	26.2346	26.2451	26.4663	26.5757	26.5772	26.6245	26.9507	26.4448	6	6	6	45.8	16.156	0	92.986	P09132;P09132-2	P09132	Signal recognition particle 19 kDa protein	SRP19
24.2206	24.8123	24.3094	24.2025	24.6077	24.5906	23.5347	23.7856	25.5336	25.296	24.8465	25.0949	25.0985	24.4413	25.6547	24.0305	23.5142	24.4386	5	5	5	36	23.026	0	35.739	Q99470	Q99470	Stromal cell-derived factor 2	SDF2
22.5016	22.016	22.4229	22.033	22.2127	22.1228	20.9668	21.9819	22.6411	22.2843	22.0131	22.2563	22.7753	22.836	22.5351	22.5258	22.5891	22.3499	13	13	12	30.6	60.348	0	53.183	Q8N8S7-3;Q8N8S7-2;Q8N8S7	Q8N8S7-3;Q8N8S7-2;Q8N8S7	Protein enabled homolog	ENAH
25.8281	25.8052	26.0079	25.9014	25.9629	26.1166	25.754	25.3878	25.9692	25.8534	26.1971	25.8532	25.7503	25.8688	25.9156	25.9382	25.9348	26.0458	8	8	8	45.9	25.789	0	269.26	P09417;P09417-2	P09417;P09417-2	Dihydropteridine reductase	QDPR
24.8926	24.8275	24.8515	24.6799	25.0271	24.7544	25.3446	24.66	24.3958	25.4882	25.0994	25.0712	25.4555	25.4147	25.3663	25.4668	25.2829	24.9656	21	21	21	34.1	81.074	0	53.958	Q08945	Q08945	FACT complex subunit SSRP1	SSRP1
24.7199	25.4552	25.5822	25.8419	25.8773	25.0066	25.5626	25.6203	25.5287	25.0138	25.0298	24.2098	25.6786	25.5517	25.5511	25.8593	25.2084	25.2602	11	11	11	51.8	34.632	0	29.57	P09486	P09486	SPARC	SPARC
24.9449	23.5192	24.6812	24.2237	24.8799	24.8889	24.7685	24.6534	24.3405	25.0642	24.9232	25.0865	25.1371	25.0696	25.0418	25.0026	25.0201	24.9243	28	28	28	42.1	89.594	0	108.62	O94874;O94874-2;O94874-3	O94874;O94874-2;O94874-3	E3 UFM1-protein ligase 1	UFL1
22.5367	23.0402	23.5504	23.0184	22.8837	23.2584	22.9608	22.1386	22.9342	23.2389	23.5703	23.7091	23.3117	23.4343	22.9104	23.5823	23.5473	23.3612	3	3	3	22	14.07	0	43.843	Q9BT23	Q9BT23	LIM domain-containing protein 2	LIMD2
30.2035	30.8575	30.1173	30.5036	30.8443	31.5185	30.6119	30.8098	31.0215	30.7486	31.5637	31.2692	31.3246	31.6935	30.9161	31.1773	31.1668	30.9266	12	12	12	53.6	17.222	0	56.245	P62277	P62277	40S ribosomal protein S13	RPS13
26.2585	26.5525	26.2964	26.8729	26.6476	26.975	26.72	26.891	27.0894	26.6623	27.5374	27.508	27.355	27.4757	27.4387	26.6847	27.2939	27.3463	16	16	16	43.7	54.29	0	44.2	Q14108;Q14108-2	Q14108;Q14108-2	Lysosome membrane protein 2	SCARB2
25.9086	26.1879	26.2012	26.1789	26.162	26.4218	25.8273	26.1543	26.7221	26.7709	26.5215	26.9004	26.3312	26.4546	26.6473	26.4416	26.5742	26.2922	11	11	11	38	31.512	0	36.062	P54709;P54709-2	P54709;P54709-2	Sodium/potassium-transporting ATPase subunit beta-3	ATP1B3
28.6163	29.2707	30.2079	29.5386	30.0701	30.5974	28.9616	29.8031	30.1026	28.9447	29.5128	30.1467	30.0583	30.3348	30.7188	29.9858	29.93	30.8061	25	25	25	76.7	32.818	0	149.73	P09601	P09601	Heme oxygenase 1	HMOX1
22.1836	22.3005	22.1208	21.3824	19.0127	22.2815	22.0084	21.1416	21.7957	22.8479	22.9429	22.6719	21.1663	22.0458	22.9597	21.8547	22.9618	22.5296	23	23	23	16.3	226.37	0	62.307	A6NHR9;A6NHR9-2;A6NHR9-3	A6NHR9;A6NHR9-2	Structural maintenance of chromosomes flexible hinge domain-containing protein 1	SMCHD1
30.3536	30.3831	29.7761	30.4859	30.0856	29.6837	30.4026	30.4138	29.6633	30.1024	30.077	29.6059	30.5023	30.351	29.5955	30.3682	30.0734	29.7791	25	25	24	73.1	34.196	0	217.44	P09651-2;P09651-3;P09651;Q32P51	P09651-2;P09651-3;P09651;Q32P51	Heterogeneous nuclear ribonucleoprotein A1;Heterogeneous nuclear ribonucleoprotein A1, N-terminally processed;Heterogeneous nuclear ribonucleoprotein A1-like 2	HNRNPA1;HNRNPA1L2
27.2382	27.3087	26.9623	27.3816	26.9394	26.9829	27.5257	27.5611	26.8305	26.8411	27.0198	26.7941	27.2679	26.9906	27.0343	27.1741	27.0294	27.1818	17	17	17	71.8	28.415	0	174.73	P09661	P09661	U2 small nuclear ribonucleoprotein A	SNRPA1
26.346	24.5815	27.0309	26.9246	27.7219	27.7853	27.2717	26.4977	27.8605	26.7064	27.2384	26.747	28.1885	28.1521	27.832	27.3837	27.2294	27.1141	11	11	11	76	8.7813	0	10.325	P09669	P09669	Cytochrome c oxidase subunit 6C	COX6C
22.3094	22.5874	22.3355	22.2728	22.2959	22.7792	23.0821	22.4151	22.5757	22.0208	21.973	22.838	22.1774	23.0884	22.7442	21.331	22.4323	22.6032	8	8	8	30.7	35.709	0	11.122	P09758	P09758	Tumor-associated calcium signal transducer 2	TACSTD2
25.3884	24.9542	25.4493	23.6759	24.7569	25.4819	25.2447	25.6369	25.8957	26.0275	25.7024	25.919	25.6632	25.141	25.7425	25.5088	25.7459	25.9936	16	16	16	39.2	41.044	0	40.122	P51398-2;P51398-3;P51398	P51398-2;P51398-3;P51398	28S ribosomal protein S29, mitochondrial	DAP3
29.7595	29.6368	29.8692	29.4034	29.8451	29.6978	29.1463	29.5649	29.5065	29.8904	29.8174	29.6507	29.2934	29.792	29.6918	29.6055	29.6385	29.7821	17	17	17	76.2	24.824	0	177.99	P09936	P09936	Ubiquitin carboxyl-terminal hydrolase isozyme L1	UCHL1
27.4711	27.5204	27.2512	27.2861	27.1942	26.9599	27.0801	27.2611	26.9001	27.133	26.9199	26.4066	27.5067	27.0907	26.928	27.3385	27.1324	26.7959	37	37	37	63.8	69.284	0	323.31	P09960;P09960-2;P09960-4;P09960-3	P09960;P09960-2;P09960-4;P09960-3	Leukotriene A-4 hydrolase	LTA4H
25.9132	26.0211	26.0763	26.1703	25.9546	26.0491	25.725	25.5353	26.0819	25.911	25.9956	26.8931	25.9837	25.8349	25.7843	25.9357	26.067	26.2369	13	10	10	39.3	39.455	0	86.551	P09972;P05062	P09972	Fructose-bisphosphate aldolase C	ALDOC
28.9793	29.0418	29.8003	29.2521	30.0686	29.9676	29.173	29.4561	29.8174	29.2693	30.4297	29.3413	29.934	30.1025	29.7783	29.9524	30.5122	30.4396	10	10	10	79.4	10.932	0	35.336	P61604	P61604	10 kDa heat shock protein, mitochondrial	HSPE1
22.933	22.8651	23.0694	23.1428	23.6677	23.0705	22.9883	22.3201	23.4984	23.2571	23.6004	24.1921	23.6075	23.0507	23.646	23.0155	23.5036	23.8763	22	22	22	32.8	90.954	0	68.149	Q93034	Q93034	Cullin-5	CUL5
22.8121	23.0581	23.2182	22.8367	22.6516	23.0913	23.4744	21.6773	23.3624	22.0696	23.0268	24.0265	23.0627	23.2263	19.2676	23.2113	23.1139	22.8032	4	4	4	42.1	16.445	0	24.671	P0DI81;P0DI82;P0DI81-3	P0DI81;P0DI82;P0DI81-3	Trafficking protein particle complex subunit 2;Trafficking protein particle complex subunit 2B	TRAPPC2;TRAPPC2B
23.1412	23.1281	23.3588	24.0753	22.6427	23.362	23.3104	23.4363	23.9604	23.1222	23.2594	23.9969	22.3085	23.1795	23.7576	23.6025	23.3756	23.4738	9	9	5	44.4	34.196	0	26.513	P0DMN0;P0DMM9;P0DMM9-3;P0DMM9-2;P50225-2	P0DMN0;P0DMM9;P0DMM9-3;P0DMM9-2	Sulfotransferase 1A4;Sulfotransferase 1A3	SULT1A4;SULT1A3
27.2847	27.4488	27.1676	27.1101	27.3132	27.4416	26.9328	27.3699	27.4374	27.3639	27.3754	27.0902	27.2823	27.2364	27.6268	27.3885	27.5455	27.4751	43	37	23	72.9	70.051	0	193.94	P0DMV8;P0DMV9;P0DMV8-2	P0DMV8;P0DMV9;P0DMV8-2	Heat shock 70 kDa protein 1A;Heat shock 70 kDa protein 1B	HSPA1A;HSPA1B
27.436	27.6361	26.9983	27.6339	26.8126	26.848	27.5101	27.5598	27.0719	27.1843	26.8797	27.0982	27.2725	27.3794	26.9092	27.4176	27.1284	26.6053	10	10	10	52.1	27.872	0	60.899	P0DN76;Q01081;Q01081-2;Q01081-3;Q01081-4;Q8WU68-3;Q8WU68-2;Q8WU68	P0DN76;Q01081;Q01081-2	Splicing factor U2AF 35 kDa subunit	U2AF1
21.6491	21.684	21.366	21.4819	21.5232	21.1749	20.1822	20.7083	20.7187	21.6146	21.7394	21.1143	21.4198	21.5772	21.4206	22.0806	22.1508	21.5531	4	4	4	11.3	46.476	0	17.935	Q9Y5Z0-5;Q9Y5Z0-4;Q9Y5Z0-2;Q9Y5Z0;Q9Y5Z0-3	Q9Y5Z0-5;Q9Y5Z0-4;Q9Y5Z0-2;Q9Y5Z0;Q9Y5Z0-3	Beta-secretase 2	BACE2
26.5087	26.266	26.7607	26.978	26.7262	26.3645	26.5772	26.8055	26.987	27.3185	27.2389	27.2331	27.1581	27.3008	27.3745	27.1146	27.2897	27.173	30	30	27	52.7	86.16	0	246.58	Q15436;Q15436-2	Q15436;Q15436-2	Protein transport protein Sec23A	SEC23A
20.7651	21.1285	21.1572	21.2682	21.618	21.5342	21.5291	21.3563	21.4279	21.6454	21.6198	21.6337	21.5326	20.8772	21.6321	20.7712	21.4542	21.9548	7	7	7	21	55.446	0	13.447	Q86Y07-3;Q86Y07;Q86Y07-4;Q86Y07-5;Q86Y07-2	Q86Y07-3;Q86Y07;Q86Y07-4;Q86Y07-5;Q86Y07-2	Serine/threonine-protein kinase VRK2	VRK2
24.7739	24.1774	24.601	24.513	24.2931	24.7512	23.1931	24.7282	24.9412	24.5539	24.7434	25.0483	25.5147	24.5842	24.9171	24.831	24.4997	25.448	11	11	11	47	39.672	0	136.97	Q13190;Q13190-2;Q13190-4;Q13190-3	Q13190;Q13190-2;Q13190-4;Q13190-3	Syntaxin-5	STX5
26.6263	26.7383	26.5926	26.567	26.5618	26.6795	26.7836	26.3959	26.6679	26.58	26.578	26.5269	26.7375	26.5582	26.6538	26.6312	26.4574	26.7191	13	13	10	63.3	23.48	0	61.474	P10301	P10301	Ras-related protein R-Ras	RRAS
26.8769	26.8522	27.6492	27.7551	27.8112	27.9617	26.7804	26.8911	27.2509	27.6863	27.7516	27.8873	27.8225	28.1745	26.9116	28.1214	28.2229	27.3958	12	12	12	52.2	20.652	0	43.33	Q9Y2B0;Q9Y2B0-2	Q9Y2B0	Protein canopy homolog 2	CNPY2
20.0007	19.8216	20.2707	19.412	20.1767	19.6556	19.7994	19.9758	19.7574	19.9652	19.8163	20.5731	20.4388	19.8668	19.7883	19.2938	19.6661	19.2545	5	5	2	9.2	67.585	0.00021245	3.7834	P10398	P10398	Serine/threonine-protein kinase A-Raf	ARAF
22.1446	22.015	21.6255	21.3696	22.6019	22.5615	22.868	23.5394	23.126	22.7394	22.3725	22.507	21.2772	20.9652	21.2199	22.7146	23.7622	23.0073	3	3	3	65.7	11.25	0	11.524	Q9C005	Q9C005	Protein dpy-30 homolog	DPY30
26.0368	26.0986	26.239	26.6022	26.4141	26.4188	26.2571	26.0796	26.2396	26.7898	26.7496	26.6555	26.3707	26.5402	26.514	26.1391	26.4087	26.4608	41	41	33	51	96.695	0	121.22	P11216	P11216	Glycogen phosphorylase, brain form	PYGB
28.9984	28.1383	27.5052	27.5636	27.4481	27.0699	28.7736	28.4373	27.669	27.6414	27.4241	25.8834	28.0372	28.0602	27.7246	28.0277	27.1151	27.6706	5	5	5	55.8	13.291	0	21.269	P62318-2;P62318	P62318-2;P62318	Small nuclear ribonucleoprotein Sm D3	SNRPD3
28.3367	26.6859	26.3353	26.469	26.5431	26.6615	27.7422	27.8093	27.3006	25.6821	26.1333	27.3163	26.5832	27.1599	27.5042	26.4399	27.0303	27.6528	9	9	9	51.2	13.696	0	20.186	P10606	P10606	Cytochrome c oxidase subunit 5B, mitochondrial	COX5B
29.1027	29.4937	29.5807	28.7799	29.0065	29.2954	29.0468	29.1692	29.4637	29.4223	29.8855	30.2474	29.2857	29.1197	29.6626	29.6712	29.9311	29.8367	37	37	37	53.3	71.607	0	315.8	P43121;P43121-2	P43121	Cell surface glycoprotein MUC18	MCAM
26.5195	26.0128	25.8495	26.2022	26.0715	26.1374	26.1534	25.8239	25.8841	26.4455	26.6547	25.7202	26.7205	26.8801	26.5207	26.6532	26.9674	26.377	5	5	5	33.7	12.259	0	18.466	P84090	P84090	Enhancer of rudimentary homolog	ERH
22.5665	23.0048	22.5919	23.2578	21.7634	22.9784	22.3921	22.4604	22.5338	23.2068	23.2981	23.3543	23.5624	23.1835	23.2443	23.4928	23.1946	23.428	18	18	8	26.7	101.43	0	120.34	Q7Z2W4;Q7Z2W4-2;Q7Z2W4-4;Q7Z2W4-5	Q7Z2W4;Q7Z2W4-2	Zinc finger CCCH-type antiviral protein 1	ZC3HAV1
23.5477	23.8755	23.2137	23.1923	23.3577	24.0066	23.1756	23.7781	24.0084	23.9505	23.9223	24.3447	23.7258	23.7002	24.1599	24.0338	24.2122	24.2179	26	26	26	18.7	211.33	0	110.98	Q14997;Q14997-2;Q14997-3;Q14997-4	Q14997;Q14997-2;Q14997-3	Proteasome activator complex subunit 4	PSME4
30.6744	30.7071	30.4291	30.8006	30.7833	30.6776	30.8797	30.8121	30.7273	30.561	30.5508	30.5183	31.0378	30.8341	30.7024	30.8776	30.7032	30.6822	58	58	58	81.5	61.054	0	323.31	P10809;P10809-2	P10809	60 kDa heat shock protein, mitochondrial	HSPD1
25.371	25.0735	24.4988	25.3172	25.2069	24.275	25.407	24.7362	24.3953	25.1242	24.7884	24.2215	25.0106	24.609	24.0675	24.7619	24.935	24.4185	12	12	12	33.9	48.803	0	80.567	P10909-4;P10909-6;P10909;P10909-5;P10909-2;P10909-3	P10909-4;P10909-6;P10909;P10909-5;P10909-2;P10909-3	Clusterin;Clusterin beta chain;Clusterin alpha chain	CLU
21.2774	21.2286	20.7422	21.9137	20.9398	21.0946	21.2289	20.4894	20.4133	21.5187	21.3339	20.6572	21.6044	21.8804	21.5771	21.7027	21.5099	21.655	14	14	14	14.6	133.7	0	45.026	Q9NQ66-2;Q9NQ66	Q9NQ66-2;Q9NQ66	1-phosphatidylinositol 4,5-bisphosphate phosphodiesterase beta-1	PLCB1
25.0757	24.9715	24.8011	24.5601	24.9632	25.0115	25.2552	25.1584	25.1031	25.0181	24.8395	24.9023	24.7995	24.9557	24.9874	24.9032	25.0358	25.121	36	36	36	29.4	177.6	0	230.97	P11047;Q9Y6N6	P11047	Laminin subunit gamma-1	LAMC1
26.8382	26.7049	26.7922	26.8494	26.9507	26.6388	26.6471	26.5435	26.837	27.0302	27.3999	27.5975	27.0933	26.9802	27.0169	26.9847	27.0289	26.9103	32	32	32	62.6	82.682	0	186.56	Q96TA1-2;Q96TA1	Q96TA1-2;Q96TA1	Niban-like protein 1	FAM129B
22.8964	21.9814	22.8638	23.034	22.4737	22.5219	21.6958	22.2644	22.6028	22.5281	23.0457	22.8639	23.1834	23.3355	23.2132	21.7048	23.0927	23.573	18	18	18	31.3	83.593	0	49.063	Q6UWE0;Q6UWE0-2;Q6UWE0-3	Q6UWE0;Q6UWE0-2;Q6UWE0-3	E3 ubiquitin-protein ligase LRSAM1	LRSAM1
22.1214	21.8256	22.9418	21.326	19.6498	23.3481	22.3713	21.1032	19.0613	21.8218	21.992	21.1776	20.4207	21.8551	22.8407	20.6499	22.9942	22.1704	5	5	5	14.2	54.083	0	8.4679	P11166	P11166	Solute carrier family 2, facilitated glucose transporter member 1	SLC2A1
24.1041	22.5377	23.0302	22.8422	24.5779	20.0829	23.7007	22.3452	19.53	22.9362	22.6715	24.2306	23.2066	23.0885	22.6224	23.5153	19.4739	21.3586	7	7	7	10.8	86.602	0	9.1562	P11171-5;P11171-2;P11171;P11171-6;P11171-4;P11171-3;P11171-7	P11171-5;P11171-2;P11171;P11171-6;P11171-4;P11171-3;P11171-7	Protein 4.1	EPB41
26.8664	27.1698	28.0646	27.8538	27.8951	28.1261	26.8974	27.9917	27.7447	27.9419	27.9221	28.0423	27.912	27.8634	28.1906	28.2223	28.2483	28.3578	8	8	8	66.7	16.694	0	92.163	O43169	O43169	Cytochrome b5 type B	CYB5B
26.2821	26.4627	26.3699	26.2652	26.493	26.4412	26.2927	26.1245	26.4128	26.8841	26.7146	26.8373	26.8476	27.137	26.8972	26.923	26.8124	27.016	37	37	37	50.5	83.434	0	94.069	P26639;P26639-2;A2RTX5-2;A2RTX5	P26639;P26639-2	Threonine--tRNA ligase, cytoplasmic	TARS
21.9808	22.1541	20.8271	22.1817	22.6784	23.3411	22.776	22.9744	23.3228	22.4428	22.5461	21.3944	21.6654	21.8576	22.3742	21.8907	21.2303	22.6535	11	11	11	27.6	53.486	0	25.256	P11182	P11182	Lipoamide acyltransferase component of branched-chain alpha-keto acid dehydrogenase complex, mitochondrial	DBT
26.3979	26.3484	26.5474	26.3532	26.4488	26.3995	26.1596	25.9793	26.2731	26.4658	26.7892	26.904	26.7864	27.2038	26.6363	27.1269	26.5374	26.5367	31	31	31	37.2	119.52	0	273.19	O95373	O95373	Importin-7	IPO7
28.6782	28.6626	28.916	27.7383	28.6627	29.0751	28.3237	27.729	28.6098	28.695	28.8532	28.6086	28.5801	28.6652	28.8153	28.9688	28.7684	28.5484	14	7	7	59.7	23.567	0	65.953	P11233	P11233	Ras-related protein Ral-A	RALA
26.0576	26.2657	25.7718	25.9478	24.6628	25.4102	26.2532	24.9872	26.5556	26.6129	26.4688	26.657	26.3816	26.4127	26.3179	25.7802	25.6557	25.8644	36	1	1	82.7	46.297	0	20.591	Q71U36-2;Q71U36;P0DPH8;P0DPH7;P0DPH7-2;Q6PEY2	Q71U36-2;Q71U36;P0DPH8;P0DPH7;P0DPH7-2;Q6PEY2	Tubulin alpha-1A chain;Tubulin alpha-3E chain	TUBA1A;TUBA3E
23.9789	23.0482	23.9629	23.4961	23.9546	24.0072	23.8863	23.8635	23.8512	23.7315	23.6966	23.5546	21.4413	23.4922	23.5469	24.0119	23.8735	23.7441	29	29	26	29.7	142.82	0	56.82	P11274;P11274-2	P11274;P11274-2	Breakpoint cluster region protein	BCR
27.992	27.681	28.2342	27.8113	28.2138	28.3179	27.9723	28.1762	28.3831	28.4525	28.5252	28.5448	27.7242	28.4129	28.5194	28.6452	28.4874	28.3023	24	24	24	74.4	32.66	0	110.54	Q15181	Q15181	Inorganic pyrophosphatase	PPA1
22.8465	22.9294	22.6807	22.9172	23.2648	23.4261	23.2533	23.1645	23.5399	23.5656	23.3727	23.1191	22.9837	22.5915	23.3449	21.809	23.0515	23.458	8	8	7	18.4	68.117	0	96.528	Q8IXI1;Q8IXI1-2	Q8IXI1	Mitochondrial Rho GTPase 2	RHOT2
22.4043	22.5631	22.445	22.0134	21.655	22.2446	22.3271	21.3909	22.0032	22.0855	22.4595	22.8796	22.5788	22.6209	22.3706	22.2991	22.1942	21.8768	16	16	16	11.4	205.17	0	22.071	O94822-3;O94822;O94822-2	O94822-3;O94822	E3 ubiquitin-protein ligase listerin	LTN1
28.8004	29.1022	28.9711	29.0012	29.1661	29.0663	29.0971	29.1996	29.0052	28.6448	28.7144	28.9874	29.0824	29.0629	28.9609	29.0296	28.9273	28.9339	47	47	47	82.3	59.256	0	193.14	P11413;P11413-2;P11413-3	P11413;P11413-2;P11413-3	Glucose-6-phosphate 1-dehydrogenase	G6PD
24.9831	24.8671	26.1629	25.9306	25.9999	26.2007	24.904	25.5801	26.3447	25.4573	25.8338	25.7845	26.1727	26.0224	26.0469	26.2064	25.8724	26.209	7	7	7	42.7	17.776	0	13.412	P11441	P11441	Ubiquitin-like protein 4A	UBL4A
22.9896	22.0615	23.0957	22.1777	22.7849	23.7224	22.5219	22.4115	23.1687	23.0594	22.4194	22.7043	22.1981	22.5083	22.857	22.3435	22.9351	23.451	21	21	21	24.6	129.63	0	39.86	P11498;P11498-2	P11498	Pyruvate carboxylase, mitochondrial	PC
26.1376	26.476	25.9711	26.6389	26.79	26.7824	26.8504	26.7021	26.8624	26.835	26.7236	26.6106	26.7317	26.3974	26.4133	26.4753	26.551	26.4406	47	47	10	79.7	59.67	0	206.58	P48643	P48643	T-complex protein 1 subunit epsilon	CCT5
21.6586	21.549	21.829	21.2411	20.7859	21.2356	20.9516	21.1623	21.3521	21.4293	21.1256	21.5122	21.7845	21.643	21.4787	21.2203	21.4382	21.593	9	9	7	16.9	77.068	0	8.344	Q7KZI7-10;Q7KZI7-13;Q7KZI7-7;Q7KZI7-2;Q7KZI7-15;Q7KZI7-5;Q7KZI7-16;Q7KZI7-4;Q7KZI7-9;Q7KZI7-12;Q7KZI7-14;Q7KZI7-3;Q7KZI7-6;Q7KZI7-11;Q7KZI7-8;Q7KZI7	Q7KZI7-10;Q7KZI7-13;Q7KZI7-7;Q7KZI7-2;Q7KZI7-15;Q7KZI7-5;Q7KZI7-16;Q7KZI7-4;Q7KZI7-9;Q7KZI7-12;Q7KZI7-14;Q7KZI7-3;Q7KZI7-6;Q7KZI7-11;Q7KZI7-8;Q7KZI7	Serine/threonine-protein kinase MARK2	MARK2
24.702	25.3841	25.7589	25.5763	25.4016	25.8017	25.4177	25.0887	25.6	25.932	25.8808	25.8515	25.6917	25.8802	26.1345	25.6529	25.56	26.0663	12	12	12	46.7	32.267	0	31.079	Q9Y394-2;Q9Y394	Q9Y394-2;Q9Y394	Dehydrogenase/reductase SDR family member 7	DHRS7
26.8999	26.1519	26.5395	26.2371	26.229	26.0793	26.7607	26.7519	26.6019	26.8267	26.0498	27.0349	26.0988	26.475	25.9433	25.6604	26.6544	26.141	13	13	13	31.6	39.724	0	16.75	P11766	P11766	Alcohol dehydrogenase class-3	ADH5
22.925	22.1588	22.9702	19.948	22.3936	23.013	22.1794	22.0887	23.0653	22.5885	22.8651	23.5259	22.2454	22.3571	22.927	19.9495	22.2557	21.0029	5	4	4	21.5	33.729	0.00021786	4.3669	P11802;P11802-2	P11802	Cyclin-dependent kinase 4	CDK4
23.6594	22.9253	24.5258	23.6521	24.4934	24.6815	23.1273	23.7163	24.5261	24.6974	24.3406	23.9006	23.268	24.817	24.4238	24.8091	24.5039	22.9367	16	16	5	47.2	34.769	0	83.36	P11908;P11908-2	P11908;P11908-2	Ribose-phosphate pyrophosphokinase 2	PRPS2
24.6103	25.3794	25.7809	25.5848	25.9776	26.1874	25.2334	25.2149	26.2001	26.0755	26.2145	26.012	25.5939	26.1477	26.2564	26.0258	26.1484	25.613	8	8	8	45.6	28.048	0	51.29	P35270	P35270	Sepiapterin reductase	SPR
22.5846	22.5549	23.568	23.1549	23.8089	23.8692	22.6588	22.5459	23.2943	23.6867	24.0678	23.7331	23.1997	23.5077	23.6778	23.3557	23.2335	23.4873	8	8	8	53.6	24.118	0	30.706	O95848	O95848	Uridine diphosphate glucose pyrophosphatase	NUDT14
27.2575	27.1279	27.501	27.1516	27.1646	27.1579	27.2947	27.3274	27.8932	27.4986	27.5701	27.7281	27.7329	27.5863	27.7946	27.7283	27.3494	27.6772	38	38	38	52	81.889	0	149.05	P07384	P07384	Calpain-1 catalytic subunit	CAPN1
21.6346	21.9713	23.2034	23.5224	22.6142	23.1233	22.9009	20.9535	23.4413	21.8542	22.6144	23.5387	24.0335	21.4885	23.328	22.4889	22.0745	24.1116	17	4	4	50.7	33.064	0.00023895	6.5708	P12235	P12235	ADP/ATP translocase 1	SLC25A4
28.154	28.1311	27.7441	27.7312	27.7585	27.2329	28.1951	27.8726	27.6792	27.9356	27.6069	27.5365	28.1149	26.151	27.4781	26.6788	27.8608	27.0558	25	25	8	63.8	32.866	0	79.426	P12236	P12236	ADP/ATP translocase 3;ADP/ATP translocase 3, N-terminally processed	SLC25A6
27.8261	27.9228	28.8892	28.0873	28.5265	28.5515	27.8624	28.4405	28.6419	28.4947	28.7629	28.5939	28.4628	28.7768	28.8345	29.0679	28.3887	29.2433	12	12	12	80.7	21.057	0	122.61	P30086	P30086	Phosphatidylethanolamine-binding protein 1;Hippocampal cholinergic neurostimulating peptide	PEBP1
27.0469	27.074	26.8223	27.4063	27.0874	26.6831	27.0762	26.9044	26.6402	26.9302	26.6871	26.5611	27.031	27.219	26.8867	27.3008	26.7872	26.7992	95	95	95	44.1	267.29	0	323.31	P12270;P12270-2	P12270	Nucleoprotein TPR	TPR
28.7798	28.629	29.1675	29.1129	29.2195	28.9207	28.896	29.2365	28.912	29.0551	28.9947	28.9035	28.9087	28.9657	28.9845	29.4031	29.0583	29.049	23	23	23	67.5	36.375	0	123.58	P12429	P12429	Annexin A3	ANXA3
28.4108	28.1964	27.9586	28.5749	28.2348	27.9946	28.4692	28.051	27.8562	28.2997	28.3341	28.9729	28.7253	28.6132	28.4893	28.6709	28.7111	28.7574	33	33	33	74.7	53.165	0	322.7	P23381;P23381-2	P23381;P23381-2	Tryptophan--tRNA ligase, cytoplasmic;T1-TrpRS;T2-TrpRS	WARS
26.7593	26.5299	26.2974	26.2466	26.259	26.6674	26.8942	26.5515	26.9601	26.4893	26.6994	26.6406	27.0515	26.9113	26.8291	26.8081	26.4638	26.6619	11	11	11	58.6	15.489	0	11.611	O95139;O95139-2	O95139;O95139-2	NADH dehydrogenase [ubiquinone] 1 beta subcomplex subunit 6	NDUFB6
25.2183	25.3975	24.0285	23.9243	25.2573	24.0542	25.7348	24.7825	24.2564	25.271	24.8796	23.4012	25.0641	24.5286	23.7117	24.6956	24.7281	23.7847	24	24	24	26.2	149.71	0	49.283	P12821;P12821-2;P12821-4;P12821-3	P12821;P12821-2;P12821-4;P12821-3	Angiotensin-converting enzyme;Angiotensin-converting enzyme, soluble form	ACE
26.2687	26.4847	26.2785	26.4403	26.4077	26.308	26.5826	26.3692	26.3597	26.1485	26.3732	26.4985	26.4287	26.4022	26.3944	25.9989	26.1898	26.3983	15	15	15	40.8	54.548	0	57.059	P12955;P12955-2;P12955-3	P12955;P12955-2;P12955-3	Xaa-Pro dipeptidase	PEPD
29.4128	29.311	29.1452	29.0288	29.2	29.1728	28.8634	29.3422	29.1195	29.1634	29.0404	28.6545	29.432	29.1483	29.0719	29.3109	29.1545	28.9128	48	48	48	60.3	69.842	0	202.14	P12956;P12956-2	P12956;P12956-2	X-ray repair cross-complementing protein 6	XRCC6
25.3893	24.9974	25.2102	25.7926	25.4693	25.7268	25.7235	24.9832	25.1998	25.1699	25.8306	25.9785	25.6985	26.0201	25.5582	26.0897	26.2032	25.7165	5	5	5	58.6	11.261	0	42.873	P07311;P07311-2	P07311	Acylphosphatase-1	ACYP1
29.0792	29.2806	28.9736	28.9527	28.9411	29.2677	29.5853	28.6106	29.1025	28.4128	28.8388	29.2871	28.9255	29.4258	28.5056	28.9956	29.1534	28.7715	14	14	14	57.4	19.576	0	28.694	P13073	P13073	Cytochrome c oxidase subunit 4 isoform 1, mitochondrial	COX4I1
26.4442	26.4108	26.9029	25.6033	26.6007	26.3612	26.5242	26.3055	26.1757	27.0462	27.1877	27.0833	26.6315	26.9949	26.8959	26.62	26.8792	27.2294	33	33	25	44.9	102.35	0	99.877	Q92973;Q92973-2;Q92973-3	Q92973;Q92973-2;Q92973-3	Transportin-1	TNPO1
25.5798	24.512	25.5336	26.2816	25.6567	25.4242	25.4883	25.5494	25.4656	26.0928	25.87	25.7349	25.9799	25.7628	25.7032	25.9246	25.9097	25.9164	23	23	23	43.2	83.393	0	100.84	Q32P28;Q32P28-4;Q32P28-3;Q32P28-2	Q32P28;Q32P28-4;Q32P28-3	Prolyl 3-hydroxylase 1	LEPRE1
29.6792	29.4105	29.6028	29.3423	29.3708	28.8899	29.9607	29.8774	29.9563	29.2795	29.6746	29.4938	29.7471	29.7064	29.7478	29.528	29.6136	29.5762	13	13	13	71.4	14.865	0	35.34	P62829	P62829	60S ribosomal protein L23	RPL23
27.2617	27.4091	28.0754	27.3201	27.9067	27.9933	27.5225	27.5311	27.9524	28.1923	27.8158	28.1581	27.6736	28.0209	28.2437	28.1947	28.1174	28.2444	20	20	20	80.2	34.482	0	93.968	O14579;O14579-3;O14579-2	O14579;O14579-3;O14579-2	Coatomer subunit epsilon	COPE
29.948	29.6338	29.8489	30.0252	30.2043	30.3975	30.0785	29.8804	30.0127	30.3216	30.4427	30.1597	30.6749	30.5237	29.961	30.407	30.0972	30.4744	11	11	11	72.3	14.839	0	31.382	P62244	P62244	40S ribosomal protein S15a	RPS15A
28.5266	29.1325	28.7638	29.176	28.769	28.9553	28.6056	28.6694	28.929	28.9205	29.0251	28.7129	28.5309	28.9872	28.8574	28.4985	29.01	28.9215	13	13	13	61	19.595	0	25.44	P13693;P13693-2;Q56UQ5;Q9HAU6	P13693;P13693-2	Translationally-controlled tumor protein	TPT1
25.392	25.4688	24.8438	25.7769	25.2421	25.4833	26.0171	25.4771	25.3991	25.5075	25.2807	25.2818	25.4913	25.5461	25.2995	25.2805	25.7461	25.4721	6	6	6	27.3	36.294	0	14.475	P13716;P13716-2	P13716;P13716-2	Delta-aminolevulinic acid dehydratase	ALAD
26.1896	26.1471	25.9434	25.701	25.8341	25.8973	25.7314	25.9389	26.0664	26.6249	26.5313	26.6081	26.0481	25.771	26.1305	25.5784	26.3941	26.014	10	10	10	68.1	21.868	0	21.426	O75340;O75340-2;O75340-3	O75340;O75340-2	Programmed cell death protein 6	PDCD6
24.9913	25.0228	24.9712	24.8775	25.0508	24.977	24.9646	24.7427	24.8127	24.7537	24.7705	24.9728	25.0578	25.0223	25.1302	24.86	25.2094	24.7904	16	16	16	28.8	81.224	0	45.76	P13798	P13798	Acylamino-acid-releasing enzyme	APEH
28.5386	28.5756	28.4865	28.6741	28.4927	28.6419	28.6519	28.496	28.65	28.5162	28.361	28.466	28.5117	28.2925	28.6949	28.3981	28.3056	28.6862	15	15	15	62.2	35.079	0	108.97	P13804;P13804-2	P13804;P13804-2	Electron transfer flavoprotein subunit alpha, mitochondrial	ETFA
21.7568	23.6902	22.6138	22.9324	22.7761	22.5919	22.6667	22.4141	22.6773	23.012	22.8319	22.877	23.0144	22.7737	22.919	22.7994	22.7587	23.1997	13	13	12	26.3	76.482	0	19.858	P13807-2;P13807	P13807-2;P13807	Glycogen [starch] synthase, muscle	GYS1
25.7981	25.6556	25.7856	26.1525	25.4391	25.837	25.6334	25.7198	25.7521	26.1857	26.2428	26.2847	26.2215	26.2469	26.2923	26.299	26.3449	26.2731	34	34	34	55.1	83.125	0	323.31	P40763-3;P40763;P40763-2	P40763-3;P40763;P40763-2	Signal transducer and activator of transcription 3	STAT3
25.0164	25.2426	25.1424	25.2507	25.0332	25.1597	24.8107	25.0986	25.3665	25.6913	25.5316	25.6313	25.2015	25.2437	25.4637	25.2877	25.0285	24.9729	5	5	5	28.9	21.749	0	33.062	Q96GC5-3;Q96GC5	Q96GC5-3;Q96GC5	39S ribosomal protein L48, mitochondrial	MRPL48
27.4975	27.1805	27.3407	26.766	27.4592	27.2864	26.004	27.1706	27.5291	27.8852	27.7393	27.8452	27.4002	27.6099	27.5821	27.5381	27.4539	28.1537	14	14	14	82.6	20.777	0	17.29	Q04760;Q04760-2	Q04760;Q04760-2	Lactoylglutathione lyase	GLO1
21.7776	21.5404	21.5088	20.6	21.9747	21.3211	21.2489	21.244	21.8766	21.8918	21.3612	22.3205	21.8776	21.9198	22.0254	22.133	22.0768	21.158	11	11	11	32.2	50.91	0	37.022	Q8WUX9;Q8WUX9-2	Q8WUX9	Charged multivesicular body protein 7	CHMP7
27.1419	27.1943	27.3076	26.5282	26.7308	27.0396	27.2319	27.9316	27.5725	27.6692	27.4943	27.9247	27.124	26.9248	27.5376	27.1615	27.5703	27.5972	24	24	24	63	42.272	0	62.083	P51570;P51570-2	P51570;P51570-2	Galactokinase	GALK1
28.7428	28.6333	28.0199	27.8467	28.1997	27.8707	28.306	28.319	28.387	27.3238	28.2296	28.9281	27.809	28.4029	28.6054	28.0661	28.9552	28.0004	6	6	6	60.9	12.476	0	11.741	P14174	P14174	Macrophage migration inhibitory factor	MIF
23.0402	22.676	23.3645	23.5346	23.1655	22.9117	22.6936	23.1501	23.5662	23.625	23.5861	23.2778	23.6316	23.7886	23.781	23.7622	23.6346	23.4011	20	20	15	33.9	83.735	0	34.563	P51812;Q9UK32-2;Q9UK32;O60307	P51812	Ribosomal protein S6 kinase alpha-3	RPS6KA3
27.9826	27.3922	27.9637	28.1505	28.0906	27.8921	27.9733	27.8513	27.6281	27.9477	27.8141	27.8563	28.3089	28.169	28.0138	28.1537	28.1473	27.9644	25	25	25	53.3	59.177	0	133.06	P14314-2;P14314	P14314-2;P14314	Glucosidase 2 subunit beta	PRKCSH
26.2138	26.3119	26.49	25.5404	25.7024	26.5257	26.0078	26.0903	26.4325	25.5787	26.0367	26.1781	25.6676	25.7655	26.1848	25.6674	26.0592	26.2692	18	18	18	48.6	54.013	0	71.125	P14317;P14317-2	P14317	Hematopoietic lineage cell-specific protein	HCLS1
28.3108	28.8169	28.9231	28.5768	28.7505	28.9248	28.8256	28.9762	28.9485	29.181	29.092	28.8838	28.6791	28.8935	28.7579	29.0609	28.8889	28.8534	13	13	13	40.2	40.532	0	124.75	P14324-2;P14324	P14324-2;P14324	Farnesyl pyrophosphate synthase	FDPS
26.5888	26.5411	26.2501	25.8438	26.4377	25.5664	27.5084	27.0357	26.3626	26.4094	26.958	26.0655	26.2523	26.6679	26.909	26.0016	27.1132	26.3871	3	3	3	56.6	9.3959	0	21.905	P14406	P14406	Cytochrome c oxidase subunit 7A2, mitochondrial	COX7A2
23.1348	22.082	23.0678	22.362	23.2039	23.9457	23.6593	22.0558	23.4559	23.6006	23.4661	22.7164	22.5202	22.8772	22.7558	22.3629	23.8282	22.6054	13	13	13	16.2	122.02	0	23.349	P14543-2;P14543	P14543-2;P14543	Nidogen-1	NID1
28.1712	28.1318	28.0141	27.4809	27.62	27.7935	28.2373	28.1945	27.8901	28.09	27.863	27.864	28.2343	27.9099	27.8464	28.1652	27.9383	28.3524	22	22	22	68.9	36.573	0	93.066	P14550	P14550	Alcohol dehydrogenase [NADP(+)]	AKR1A1
26.4819	26.5725	26.7634	26.6607	26.4177	26.6947	26.1286	26.5211	26.8962	26.8028	27.141	27.195	26.9021	27.2989	27.1607	27.1803	27.2366	27.6082	10	10	10	44.5	29.769	0	26.706	P28062-2;P28062	P28062-2;P28062	Proteasome subunit beta type-8	PSMB8
29.1196	29.0465	28.7123	28.8995	28.6431	28.835	28.3197	29.2742	29.012	29.5139	29.3291	29.4252	29.1661	29.0242	29.5445	28.8486	29.5333	29.7618	9	9	9	54.9	20.019	0	23.845	P02792	P02792	Ferritin light chain	FTL
31.0404	30.6427	31.1141	31.3118	31.3289	30.9373	31.2564	31.0536	31.0427	31.0599	30.9537	31.0087	31.0024	30.9048	31.0391	31.286	31.1991	31.0091	75	75	73	73.1	92.468	0	323.31	P14625;Q58FF3	P14625	Endoplasmin	HSP90B1
23.49	23.6203	23.2801	23.211	23.1861	22.9518	23.492	21.918	23.3429	23.5524	25.0376	23.7483	23.1263	22.587	21.7499	21.1111	24.1639	23.5502	8	6	6	45.2	22.764	0.00021594	4.184	P14649	P14649	Myosin light chain 6B	MYL6B
23.5136	22.9439	23.2998	22.6794	23.4564	23.2802	23.2989	23.2595	23.3539	23.3657	23.6275	23.6537	23.7858	23.6082	23.5669	24.0365	23.6362	23.4098	20	20	20	40.4	70.157	0	34.79	Q9P2B4	Q9P2B4	CTTNBP2 N-terminal-like protein	CTTNBP2NL
25.1854	25.4259	25.7739	25.4032	25.7307	25.3159	25.1632	24.4336	25.1758	25.0552	25.3036	24.8432	25.4691	25.7867	25.1318	24.9524	25.2814	25.0013	5	5	5	43	10.192	0.00023326	6.0099	P14854	P14854	Cytochrome c oxidase subunit 6B1	COX6B1
25.7737	25.4559	24.8787	25.3616	25.4868	24.9998	25.2752	25.2954	24.9621	25.8871	25.3621	24.6815	25.8736	25.7125	24.8265	25.7113	25.4339	24.9301	17	17	17	44.3	64.132	0	71.698	P14866;P14866-2	P14866;P14866-2	Heterogeneous nuclear ribonucleoprotein L	HNRNPL
25.1012	24.9693	24.8334	25.2343	24.9608	24.9736	25.4649	24.7523	25.0399	25.4309	25.23	25.6297	25.7175	25.1755	25.5667	25.5005	25.7454	25.7375	22	22	22	48.2	47.578	0	85.358	P09543;P09543-2	P09543;P09543-2	2,3-cyclic-nucleotide 3-phosphodiesterase	CNP
28.3028	28.1575	28.2554	28.1492	28.3758	28.3689	28.2181	28.1523	28.3358	28.6238	28.6872	28.7843	28.1239	28.5133	28.7584	28.7148	28.7601	28.6862	21	21	21	69.2	33.232	0	213.84	P54920;Q9H115-3;Q9H115-2;Q9H115	P54920	Alpha-soluble NSF attachment protein	NAPA
27.108	26.7256	25.8599	26.5521	26.5878	26.5351	26.5702	26.9446	26.8854	25.7459	26.3384	25.6427	25.8585	26.3854	26.4307	26.256	27.2237	26.7871	9	9	9	64.9	13.53	0	94.974	P14927;P14927-2	P14927;P14927-2	Cytochrome b-c1 complex subunit 7	UQCRB
27.1017	25.1116	24.4121	26.6057	25.4141	24.2041	27.153	25.4823	22.2994	26.8661	25.6129	22.9908	26.9179	25.9687	21.2784	27.4839	25.4848	20.8139	9	9	9	59.8	14.719	0	53.243	P15090;P02689	P15090	Fatty acid-binding protein, adipocyte	FABP4
20.2947	19.9145	21.8346	21.9216	22.0715	22.256	20.2697	22.6475	22.0447	22.2071	22.1558	21.6309	22.3952	22.8405	22.5981	22.203	20.1641	22.1324	4	4	4	24.9	28.114	0	14.872	O60499;O60499-2	O60499;O60499-2	Syntaxin-10	STX10
29.3096	29.7875	29.932	29.7633	29.5775	29.8616	29.234	29.191	29.6816	29.0678	29.1817	29.5806	29.3015	29.5261	29.8907	29.2785	29.1563	29.818	54	54	54	51.9	109.54	0	323.31	P15144	P15144	Aminopeptidase N	ANPEP
22.3661	22.471	22.4195	21.7511	21.537	21.8832	22.4621	22.8424	22.5402	22.6558	23.0965	22.8338	22.281	21.6728	21.9065	22.9524	22.4365	22.704	8	7	7	21.8	42.777	0	14.396	P50750;P50750-2	P50750;P50750-2	Cyclin-dependent kinase 9	CDK9
26.0671	26.9312	26.7837	25.1209	26.4657	26.5739	25.7214	25.5784	27.0865	26.5813	26.425	26.8959	25.9289	26.2449	27.0616	26.286	26.9197	26.5157	10	5	5	54.2	21.429	0.00023397	6.0891	P15153	P15153	Ras-related C3 botulinum toxin substrate 2	RAC2
26.876	27.2884	26.5727	26.1643	27.2182	26.5058	26.6155	26.7832	27.2021	27.1093	27.0858	27.0828	26.9291	27.3524	27.069	27.2114	27.2575	27.6373	12	12	12	45.9	36.163	0	28.526	Q7L5N1	Q7L5N1	COP9 signalosome complex subunit 6	COPS6
21.3712	21.4468	21.3332	21.2254	21.276	21.2991	19.8123	21.8109	21.2533	20.8814	21.3212	21.4908	21.2729	20.7554	21.156	19.602	20.8914	21.4233	5	5	5	17.5	44.881	0	10.39	P15289-2;P15289	P15289-2;P15289	Arylsulfatase A;Arylsulfatase A component B;Arylsulfatase A component C	ARSA
28.934	28.7432	29.094	28.9056	29.1122	28.9751	28.9766	28.9606	28.8413	29.6565	29.5399	29.3576	29.4325	29.5493	29.576	29.3839	29.5007	29.4327	52	52	52	78.6	82.704	0	323.31	P13010	P13010	X-ray repair cross-complementing protein 5	XRCC5
22.1917	21.455	22.1386	22.2258	22.3026	21.5381	21.8417	22.5691	22.5012	22.0552	22.8077	23.0319	22.5008	22.4864	22.3567	22.4926	22.0208	22.4843	24	11	11	34.4	87.679	0	44.846	Q13619;Q13619-2	Q13619;Q13619-2	Cullin-4A	CUL4A
26.8008	26.3529	26.1442	26.1068	26.1771	26.213	26.6927	27.6262	26.8883	27.3842	27.1923	27.4876	26.9342	26.4499	26.6738	26.9184	27.3486	27.1518	12	12	12	36.1	30.588	0	54.111	Q99729-3;Q99729-2;Q99729-4;Q99729	Q99729-3;Q99729-2;Q99729-4;Q99729	Heterogeneous nuclear ribonucleoprotein A/B	HNRNPAB
26.6179	27.158	28.6634	29.1836	25.9338	29.1657	27.0567	26.7582	25.7446	28.3182	28.7852	28.6292	28.9575	29.1392	24.2861	29.1158	28.8448	28.6106	13	1	1	70.4	17.149	0	10.445	P15531;P15531-2	P15531;P15531-2	Nucleoside diphosphate kinase A	NME1
29.8731	29.732	29.6427	29.742	30.0407	29.9313	29.8841	29.7857	29.7812	29.6987	29.929	29.7329	30.0149	30.3399	30.1106	29.7414	30.1731	29.964	21	21	21	66.8	30.867	0	105.86	P15559;P15559-2;P15559-3	P15559;P15559-2;P15559-3	NAD(P)H dehydrogenase [quinone] 1	NQO1
24.9989	24.6208	25.1188	25.2893	25.0606	24.5487	24.928	24.6614	24.995	25.545	25.2859	25.1709	25.3325	25.2119	25.2052	25.5603	25.1746	25.2012	27	27	27	42.3	81.307	0	62.384	P33993;P33993-3;P33993-2	P33993;P33993-3;P33993-2	DNA replication licensing factor MCM7	MCM7
25.5054	25.4808	25.4193	25.1057	24.8943	24.6921	24.7761	25.1188	24.8169	25.5987	25.5822	25.8155	25.4768	25.2586	25.5158	25.6073	25.7597	25.7155	14	14	14	34.5	70.577	0	76.692	P17813;P17813-2	P17813;P17813-2	Endoglin	ENG
26.2553	24.0945	26.6699	26.9799	26.6026	23.4285	26.9725	29.2521	25.3223	29.773	27.0345	28.2397	26.0588	24.9216	26.6695	25.2539	24.9848	26.7169	116	116	116	40.6	331.77	0	323.31	P15924;P15924-3;P15924-2	P15924;P15924-3;P15924-2	Desmoplakin	DSP
25.571	25.9153	25.4729	25.679	25.214	25.1538	25.7488	25.2992	25.2382	25.0522	24.9504	25.5835	25.4274	25.2491	24.5204	25.5639	24.5195	25.3922	7	7	7	48.9	29.247	0	21.713	P15927;P15927-2;P15927-3	P15927;P15927-2;P15927-3	Replication protein A 32 kDa subunit	RPA2
23.9706	23.6337	25.1251	25.0407	24.7847	25.413	24.1044	24.3037	25.2362	24.8762	24.7571	25.3674	24.4712	24.511	25.5547	24.1009	24.7597	25.5892	7	7	7	9.4	81.537	0	39.139	P16070;P16070-16;P16070-5;P16070-7;P16070-3;P16070-4;P16070-6;P16070-17;P16070-8;P16070-10;P16070-11;P16070-13;P16070-14;P16070-12;P16070-18;P16070-15;P16070-9;P16070-19	P16070;P16070-16;P16070-5;P16070-7;P16070-3;P16070-4;P16070-6;P16070-17;P16070-8;P16070-10;P16070-11;P16070-13;P16070-14;P16070-12;P16070-18	CD44 antigen	CD44
24.0529	24.817	23.1386	23.795	24.7098	24.1286	24.1883	23.4194	24.3125	24.2194	24.1443	24.2043	23.5115	23.5966	24.0397	23.6839	24.3936	23.6299	8	8	8	36.4	25.918	0	24.053	P16083	P16083	Ribosyldihydronicotinamide dehydrogenase [quinone]	NQO2
30.6512	30.6896	30.9051	30.7661	30.9314	30.8644	30.8045	30.6813	30.7324	30.5657	31.1761	31.3834	31.3707	31.3046	30.962	31.1826	31.3977	31.1219	22	22	22	88.3	16.832	0	111.98	P63241;P63241-2;Q6IS14;Q9GZV4	P63241;P63241-2;Q6IS14	Eukaryotic translation initiation factor 5A-1;Eukaryotic translation initiation factor 5A-1-like	EIF5A;EIF5AL1
25.432	25.7447	25.3058	25.5599	25.3655	25.2918	25.4916	25.2116	25.3908	25.4054	25.2645	25.192	25.6502	25.5387	25.6006	25.264	25.7765	25.3011	18	18	18	34.8	72.75	0	40.594	P16278-3;P16278;P16278-2;Q6UWU2-2;Q6UWU2	P16278-3;P16278;P16278-2	Beta-galactosidase	GLB1
28.4628	28.6267	29.0724	28.2773	28.9226	29.1542	28.4565	28.483	29.0529	28.9931	29.1645	29.2849	28.6828	28.9914	29.0929	29.2996	29.292	29.1452	20	20	20	70.7	28.723	0	78.66	Q06323;Q06323-3;Q06323-2	Q06323;Q06323-3;Q06323-2	Proteasome activator complex subunit 1	PSME1
23.4409	23.7687	23.4659	23.7778	23.2787	23.312	24.0299	23.8344	23.5036	23.4709	23.2631	23.3853	23.6377	23.5892	23.07	23.467	23.4094	22.9479	13	13	12	44	42.864	0	24.533	P16333;P16333-2	P16333;P16333-2	Cytoplasmic protein NCK1	NCK1
27.5707	27.589	27.2425	27.3137	27.4357	27.7068	27.8528	27.8147	27.8027	27.777	27.6965	28.0097	27.9428	27.9721	28.0582	27.5785	27.9167	27.79	31	31	31	49.6	91.706	0	247.09	Q96QK1	Q96QK1	Vacuolar protein sorting-associated protein 35	VPS35
25.3192	25.2416	25.3978	25.5358	25.4378	25.3123	25.2286	25.4672	25.4364	25.1171	25.1495	24.843	25.4559	25.3186	25.121	25.3714	25.2549	25.4193	27	27	27	43.3	76.689	0	73.458	P16435	P16435	NADPH--cytochrome P450 reductase	POR
21.3417	19.8696	21.0636	21.1637	21.3318	21.2004	21.1499	21.151	21.3049	21.3289	21.3733	21.319	21.352	21.1856	21.7655	21.7227	21.5761	21.387	22	22	19	21.7	167.41	0	39.851	Q9Y4G8	Q9Y4G8	Rap guanine nucleotide exchange factor 2	RAPGEF2
21.922	21.3117	21.2557	21.5428	21.0887	19.7079	21.2933	20.9962	21.0605	21.2225	20.4938	20.726	22.3783	21.3395	20.919	21.384	20.9506	20.7809	14	14	14	13.3	147.87	0	11.82	P16885	P16885	1-phosphatidylinositol 4,5-bisphosphate phosphodiesterase gamma-2	PLCG2
24.2339	24.1942	24.599	23.808	24.0083	24.709	23.8108	23.9665	24.6893	24.0117	23.9481	24.3279	24.1584	24.3623	24.4353	23.9275	23.5335	24.4178	12	12	12	38.2	46.374	0	29.932	P16930;P16930-2	P16930;P16930-2	Fumarylacetoacetase	FAH
25.4415	25.1331	25.1569	25.1191	25.0297	25.1273	25.1246	25.1499	24.8844	26.2163	26.1914	26.0002	26.2105	26.0391	26.2493	26.6326	26.5453	26.3883	22	22	22	49.5	62.094	0	214.56	P19525;P19525-2	P19525;P19525-2	Interferon-induced, double-stranded RNA-activated protein kinase	EIF2AK2
24.4864	22.9524	22.9492	19.983	22.0427	22.8128	19.7649	22.7955	23.1343	22.1067	22.4611	21.3652	22.0197	21.6398	22.0558	22.8716	22.7333	21.0735	15	10	3	63.4	40.089	0	95.367	P16989;P16989-3;Q9Y2T7	P16989;P16989-3	Y-box-binding protein 3	YBX3
29.9771	29.919	30.5738	30.2552	30.519	30.6974	30.2127	30.227	30.7141	30.7688	30.6697	30.5717	30.7396	30.97	30.7026	30.6186	30.5606	30.8641	17	17	17	71.6	22.127	0	91.864	P62081	P62081	40S ribosomal protein S7	RPS7
25.8913	25.9856	26.1541	26.2085	25.8669	26.1223	26.4682	25.9576	26.5822	25.9041	26.1708	26.2877	26.2732	26.7132	26.682	26.3685	26.5266	26.0864	11	11	11	63.4	17.114	0	54.104	Q9UI09;Q9UI09-2	Q9UI09;Q9UI09-2	NADH dehydrogenase [ubiquinone] 1 alpha subcomplex subunit 12	NDUFA12
23.1751	24.1815	23.506	24.2141	23.3724	24.1393	24.5224	23.4811	23.5426	24.341	24.2501	24.2833	24.1732	23.9416	23.8751	24.4078	24.02	24.1843	6	6	6	32.8	21.163	0	8.8015	Q9BQE4	Q9BQE4	Selenoprotein S	VIMP
27.6858	27.7381	27.7178	28.1995	28.294	28.5239	27.7856	28.1315	28.1306	28.0146	28.1493	28.2973	28.6004	28.8493	28.5534	28.2587	28.1082	28.3822	10	10	10	57.5	20.625	0	26.138	P67812;P67812-4;P67812-3;P67812-2;P0C7V7	P67812;P67812-4;P67812-3;P67812-2	Signal peptidase complex catalytic subunit SEC11A	SEC11A
27.7191	26.9648	26.6064	26.673	26.5773	26.5633	27.0106	27.8112	27.0139	27.1631	27.117	27.8985	26.5624	26.6352	26.6036	26.4777	27.1488	26.5188	22	22	22	67.8	46.247	0	68.687	P17174;P17174-2	P17174;P17174-2	Aspartate aminotransferase, cytoplasmic	GOT1
20.7575	21.857	22.2254	21.9392	21.5508	22.0649	20.777	20.0929	22.4365	22.172	22.557	22.3793	19.3638	22.117	21.896	21.4892	22.2656	22.0337	11	11	8	22	76.749	0	20.373	P17252;P05771;P05129-2;P05129	P17252	Protein kinase C alpha type	PRKCA
26.9615	26.9221	27.379	26.9036	27.2502	27.2601	27.0474	27.0661	27.273	26.9996	27.1466	27.2592	27.1183	27.3183	27.6923	26.997	27.2247	27.3679	38	38	38	39.3	129.29	0	195.03	P17301	P17301	Integrin alpha-2	ITGA2
23.6571	23.5327	23.7912	23.577	23.8552	23.875	23.7669	23.8435	21.921	23.0196	23.4743	22.8392	23.237	23.8311	22.43	23.458	23.167	23.9118	7	7	7	24.3	43.008	0	17.513	P17302	P17302	Gap junction alpha-1 protein	GJA1
21.4784	21.4906	21.1078	21.3132	21.3379	22.3825	21.3176	21.2803	22.0956	21.1758	21.3444	21.6453	21.9893	21.2154	21.7321	21.334	21.5354	21.8321	3	3	3	5.6	69.807	0	6.8988	P17405-4;P17405;P17405-3;P17405-2	P17405-4;P17405;P17405-3;P17405-2	Sphingomyelin phosphodiesterase	SMPD1
23.2312	23.0744	23.0302	22.4648	23.6203	22.6535	24.1131	23.3495	22.3579	23.1513	22.915	22.7622	23.1461	22.4744	23.0156	22.9931	23.0942	22.0947	20	20	20	27.1	84.936	0	15.446	P17480-2;P17480	P17480-2;P17480	Nucleolar transcription factor 1	UBTF
28.3711	28.3623	28.1476	27.976	28.2822	28.3083	27.9584	27.2042	27.2954	28.6121	28.8985	29.0472	28.8307	28.5967	28.6041	29.1546	28.8603	29.3037	5	4	4	94.7	11.514	0	40.271	P05386	P05386	60S acidic ribosomal protein P1	RPLP1
25.5547	25.5509	25.0509	24.9409	24.9472	25.1989	25.2926	25.6245	25.4807	25.6815	25.5772	25.87	25.68	25.5917	25.2764	25.5029	25.2234	24.6954	22	22	22	43.1	82.501	0	136.07	Q9UH99-2;Q9UH99;Q9UH99-3	Q9UH99-2;Q9UH99;Q9UH99-3	SUN domain-containing protein 2	SUN2
27.9469	27.8294	27.8461	27.7372	27.8595	27.9572	27.5927	27.7532	27.9533	27.7727	27.842	27.6478	27.8734	27.8458	28.0032	27.7059	27.9095	27.7707	36	36	36	59.4	79.994	0	323.31	P17655;P17655-2	P17655;P17655-2	Calpain-2 catalytic subunit	CAPN2
25.3454	25.0726	25.2299	25.2641	25.2031	25.2576	24.8795	24.9213	25.109	25.2759	25.1791	24.8769	25.5556	25.3853	25.228	25.2676	25.1681	25.1469	18	18	16	39.1	66.69	0	90.112	P17812;P17812-2	P17812;P17812-2	CTP synthase 1	CTPS1
26.6625	26.5422	26.4405	26.3044	26.4605	26.3701	26.2812	26.5056	26.3149	27.0013	26.8498	26.6901	26.7021	26.4279	26.9173	26.4705	27.1842	26.9539	30	30	30	46.5	70.973	0	163.41	Q14258	Q14258	E3 ubiquitin/ISG15 ligase TRIM25	TRIM25
27.029	26.9143	26.6701	26.6982	26.4927	26.5158	26.8025	26.8081	26.5783	26.7675	26.4629	26.387	26.9179	26.6509	26.3729	26.9757	26.5289	26.4472	31	24	24	48.5	69.147	0	66.304	P17844;P17844-2	P17844;P17844-2	Probable ATP-dependent RNA helicase DDX5	DDX5
26.6576	26.6402	26.3248	26.4166	26.2133	25.9693	26.8072	26.5581	26.1155	26.5334	26.2922	26.1957	26.4498	26.3044	26.2403	25.6297	26.4932	26.0973	28	25	24	40.3	85.018	0	116.34	P17858;P17858-2	P17858;P17858-2	ATP-dependent 6-phosphofructokinase, liver type	PFKL
22.9923	22.9977	23.0558	23.2689	23.1	23.2092	22.8653	22.7838	23.0864	23.6009	22.471	22.6573	23.5889	23.379	22.6868	22.8183	22.4291	23.348	3	3	3	19.2	20.838	0.00023154	5.8311	P17900	P17900	Ganglioside GM2 activator;Ganglioside GM2 activator isoform short	GM2A
26.8252	26.7238	28.224	26.4049	27.6095	28.0898	26.1683	27.3294	27.8486	27.488	27.6065	27.4092	27.3034	27.798	27.6435	27.3152	27.777	28.1813	7	7	7	31.2	26.152	0	11.295	P17931	P17931	Galectin-3	LGALS3
23.7184	24.7797	24.204	24.449	24.5206	24.9204	24.4152	24.7368	24.7665	25.127	25.2284	24.9336	25.0464	25.094	25.2072	25.0318	24.6757	25.4937	28	28	28	40.6	88.892	0	91.966	O95479	O95479	GDH/6PGL endoplasmic bifunctional protein;Glucose 1-dehydrogenase;6-phosphogluconolactonase	H6PD
28.8832	28.6174	28.9148	29.1686	29.2466	29.4032	28.469	29.1553	29.4434	29.1768	29.2862	29.1995	28.9715	29.4532	29.4164	29.3053	29.3819	29.0695	16	16	16	71.4	26.489	0	110.52	P20618	P20618	Proteasome subunit beta type-1	PSMB1
23.058	23.1306	22.6702	22.6002	22.588	23.0141	23.3489	22.9375	22.6461	23.4685	23.1717	23.9984	22.8428	22.9109	23.2396	22.9467	23.5997	23.1167	3	3	3	11.1	49.411	0	25.154	Q99538;Q99538-3;Q99538-2	Q99538;Q99538-3;Q99538-2	Legumain	LGMN
29.7677	29.397	30.3951	30.5789	30.4215	30.4552	28.5283	29.4354	30.0387	29.8988	30.2203	29.4093	30.484	30.8399	30.3911	30.3926	29.9225	29.7774	14	14	14	59.1	12.538	0	44.994	P18077	P18077	60S ribosomal protein L35a	RPL35A
23.535	23.1401	23.298	22.3898	23.3005	23.3262	22.9369	23.7176	23.6699	23.6923	23.8579	23.6558	23.3623	23.4364	23.5395	23.8169	23.5232	24.0411	5	5	5	22	28.981	0	24.533	O95297-2;O95297;O95297-4;O95297-3;O95297-5	O95297-2;O95297;O95297-4	Myelin protein zero-like protein 1	MPZL1
24.8312	25.1633	24.8122	24.8148	24.9776	25.0112	24.9985	25.0684	24.9863	25.269	25.3993	25.3697	25.0312	25.1194	25.2671	25.1361	25.3156	25.0368	39	34	33	51.8	93.133	0	101.93	P06737-2;P06737	P06737-2;P06737	Glycogen phosphorylase, liver form	PYGL
30.0889	29.3903	30.0484	29.8958	30.072	29.8413	30.1085	29.9227	29.9007	29.8462	29.74	29.8094	29.6907	30.0793	29.9686	30.108	29.9582	29.9033	82	82	82	71.1	123.8	0	323.31	P18206;P18206-2;P18206-3	P18206;P18206-2	Vinculin	VCL
27.8116	27.867	27.6923	28.0605	28.2177	28.4873	28.1837	27.7303	28.3538	28.0973	28.2726	28.2261	28.0738	27.814	28.0622	27.9309	27.9168	28.2645	18	18	18	60.3	50.8	0	114.76	P39656;P39656-3;P39656-2	P39656;P39656-3;P39656-2	Dolichyl-diphosphooligosaccharide--protein glycosyltransferase 48 kDa subunit	DDOST
22.0924	19.9962	22.6772	22.1569	23.1791	23.5487	20.0448	22.6768	22.9998	23.2162	22.5649	22.7305	20.9812	23.3433	23.0093	22.3882	23.0597	22.2671	8	8	8	37.6	33.898	0	12.128	P18440	P18440	Arylamine N-acetyltransferase 1	NAT1
22.9028	26.1112	25.691	24.1082	25.6098	25.5757	25.7523	25.1662	25.6794	26.47	20.2073	16.6895	26.0536	22.9308	25.541	23.0733	26.2704	25.687	1	1	1	1.3	74.957	0.0046771	1.5705	P18564-2;P18564	P18564-2;P18564	Integrin beta-6	ITGB6
30.3066	30.0976	30.053	30.1219	30.1607	30.1677	30.5442	30.5407	30.5133	30.5064	30.442	30.5056	30.7574	30.5642	30.5378	30.4884	30.3982	30.1684	44	44	44	65.1	77.328	0	323.31	P21980;P21980-2;P21980-3	P21980;P21980-2	Protein-glutamine gamma-glutamyltransferase 2	TGM2
28.9567	28.6345	28.3035	28.7469	28.3472	28.6021	28.9172	28.7135	28.6833	28.8296	28.6353	28.4023	29.1633	28.6486	28.8744	29.0641	28.7186	29.0919	11	11	11	39.5	26.372	0	63.123	P18621-3;P18621;P18621-2	P18621-3;P18621;P18621-2	60S ribosomal protein L17	RPL17
22.86	23.004	23.3237	21.736	23.1907	23.5345	23.828	23.6699	23.8458	23.432	23.5479	23.4282	22.5646	22.5912	23.983	22.0372	24.1325	23.8304	14	14	10	24.1	97.742	0	28.426	Q9BZL6-3;Q9BZL6;Q9BZL6-2	Q9BZL6-3;Q9BZL6;Q9BZL6-2	Serine/threonine-protein kinase D2	PRKD2
25.9136	25.8927	25.3371	25.9375	25.6375	25.1401	25.814	25.5848	25.173	25.3201	25.245	24.838	25.8038	25.8727	25.5094	25.858	25.6293	25.0919	14	14	14	52.5	44.969	0	97.308	P18754;P18754-2	P18754;P18754-2	Regulator of chromosome condensation	RCC1
22.7754	22.7245	22.9513	20.6652	22.58	23.1694	22.7988	23.2294	23.26	23.3852	23.0647	23.2213	23.1555	22.6886	23.1085	21.5105	23.2272	23.0756	27	27	15	28.9	139.55	0	82.413	O60343-2;O60343-3;O60343	O60343-2;O60343-3;O60343	TBC1 domain family member 4	TBC1D4
25.8192	25.779	25.5034	25.7664	25.3675	25.4144	26.0335	26.1552	25.9729	25.844	25.6613	25.6709	25.9094	26.03	25.9938	26.0728	25.8121	25.9773	30	30	30	43.4	83.353	0	85.753	O95202;O95202-3;O95202-2	O95202	LETM1 and EF-hand domain-containing protein 1, mitochondrial	LETM1
28.2546	28.3845	28.4049	28.4	29.0295	28.6412	28.3282	28.495	28.743	28.6201	28.7751	28.8217	28.4846	28.8291	28.8711	28.3225	28.8271	28.2441	18	18	18	79.5	23.897	0	136.19	P61106	P61106	Ras-related protein Rab-14	RAB14
27.9244	28.0684	27.8235	28.4047	28.3951	26.9631	27.6589	28.1188	27.3736	27.2624	27.71	27.9451	27.1115	27.1879	27.0214	28.2472	28.0757	28.3581	14	14	1	80.7	19.794	0	323.31	P19105	P19105	Myosin regulatory light chain 12A	MYL12A
20.1081	19.9012	20.5346	20.435	20.1688	20.4816	20.1938	19.7887	19.8289	19.7596	20.0843	20.5268	20.3066	19.9122	19.7762	20.1335	19.7075	19.0804	1	1	1	4.2	26.66	0.0022301	1.917	P19256-2;P19256-3;P19256	P19256-2;P19256-3;P19256	Lymphocyte function-associated antigen 3	CD58
29.5824	29.2544	29.6005	29.95	29.6564	29.4724	29.8434	29.4883	29.4173	29.4452	29.4268	29.4369	29.1898	29.7807	29.5419	29.8889	29.5614	29.595	40	40	40	39	76.613	0	323.31	P19338	P19338	Nucleolin	NCL
27.695	27.6744	27.8893	28.043	27.9139	27.619	27.7829	27.5119	27.5958	27.6181	27.4259	27.5358	27.8801	28.2493	27.9827	27.9559	27.946	27.8013	48	48	41	49.2	102.48	0	315.17	P19367;P19367-4;P19367-2;P19367-3;Q2TB90-3;Q2TB90-2	P19367;P19367-4;P19367-2;P19367-3	Hexokinase-1	HK1
23.0856	24.1372	24.1794	24.3142	24.6315	24.1819	24.2903	24.3552	24.5426	24.7879	24.6544	24.4767	24.1714	24.5136	24.2952	24.5447	24.4339	24.1975	8	8	8	34.5	31.441	0	90.792	P19387	P19387	DNA-directed RNA polymerase II subunit RPB3	POLR2C
24.9658	24.9549	24.2574	24.894	24.2604	24.1426	24.6243	24.7259	24.3723	24.3751	24.2871	24.1761	24.7932	24.2635	24.1088	24.758	24.2404	24.4636	7	7	7	36.2	24.551	0	80.323	P19388	P19388	DNA-directed RNA polymerases I, II, and III subunit RPABC1	POLR2E
26.4697	26.8527	26.3123	26.4176	26.272	26.4755	26.9768	26.4625	26.9622	26.5678	26.4422	26.646	26.5764	26.4677	27.2524	27.0029	26.6359	26.4225	8	8	8	31.3	27.391	0	82.195	P19404	P19404	NADH dehydrogenase [ubiquinone] flavoprotein 2, mitochondrial	NDUFV2
22.6816	23.9181	22.667	23.6202	23.4981	23.8263	23.6084	23.8931	24.5516	24.091	24.0984	24.4102	23.8677	24.2419	24.1834	23.865	24.2041	24.3144	9	9	8	49.7	21.273	0	18.952	Q96DE0;Q96DE0-3;Q96DE0-2;Q96DE0-4	Q96DE0;Q96DE0-3;Q96DE0-2;Q96DE0-4	U8 snoRNA-decapping enzyme	NUDT16
23.6217	23.6248	24.0322	23.8962	23.244	23.3765	23.5641	23.6279	23.7197	23.9393	23.8969	24.017	24.0258	23.9308	24.1532	24.1165	23.882	23.9406	18	18	18	32.6	73.321	0	55.248	Q8WX93-4;Q8WX93-3;Q8WX93;Q8WX93-8;Q8WX93-5;Q8WX93-2;Q8WX93-9;Q8WX93-7;Q86TC9-2;Q86TC9	Q8WX93-4;Q8WX93-3;Q8WX93;Q8WX93-8;Q8WX93-5;Q8WX93-2;Q8WX93-9;Q8WX93-7	Palladin	PALLD
31.3999	31.5885	31.3796	31.34	31.8695	32.0421	31.3387	31.1932	31.7765	31.8761	31.8938	31.7656	31.3779	31.8087	32.1125	31.3983	31.9929	31.5988	15	15	15	70	23.356	0	323.31	P09211	P09211	Glutathione S-transferase P	GSTP1
24.6272	24.2699	24.3422	23.9846	24.6079	23.9279	24.6569	24.2909	23.893	24.8541	24.8474	24.4882	24.9413	24.6537	24.2862	24.7166	24.6839	24.2723	21	21	21	33.2	93.487	0	76.807	Q8N1F7;Q8N1F7-2	Q8N1F7;Q8N1F7-2	Nuclear pore complex protein Nup93	NUP93
26.6006	26.8471	26.6861	26.9473	26.6346	26.6389	27.2929	26.7398	26.5046	26.8022	26.7268	26.3892	26.8791	26.6473	26.5754	26.6726	26.6395	26.6487	20	20	20	57.1	41.213	0	163.98	P19784	P19784	Casein kinase II subunit alpha	CSNK2A2
23.4228	22.4811	23.3321	22.2266	23.2971	23.4035	23.1288	23.579	23.3893	23.1465	23.4409	23.6634	22.7943	23.478	22.6858	22.5083	22.5373	23.5081	22	22	22	30.4	105.43	0	34.303	P19838-2;P19838;P19838-3	P19838-2;P19838;P19838-3	Nuclear factor NF-kappa-B p105 subunit;Nuclear factor NF-kappa-B p50 subunit	NFKB1
22.5526	20.788	21.9548	22.114	22.2022	21.4942	22.3348	22.1204	21.5715	21.7475	21.3457	21.3567	20.6724	21.8053	21.6426	21.7231	21.6109	21.1716	24	9	7	22.7	130.62	0	14.847	P20020-6;P20020;P20020-4;P20020-1;P20020-5;P20020-2	P20020-6;P20020;P20020-4;P20020-1;P20020-5;P20020-2	Plasma membrane calcium-transporting ATPase 1	ATP2B1
21.9933	22.8832	22.9678	22.8677	22.9128	22.9574	22.6353	22.71	22.8605	23.1866	22.5123	23.1624	23.0286	23.6209	23.2305	22.6664	23.1387	23.342	5	5	5	33.8	32.952	0	16.557	P49069	P49069	Calcium signal-modulating cyclophilin ligand	CAMLG
23.7153	23.4105	23.9139	24.077	24.128	23.3873	23.4545	23.4435	23.864	24.1212	23.9687	24.0418	24.0768	24.1765	23.9945	24.226	24.0376	23.786	13	13	11	24.4	79.917	0	29.342	Q8IZ83-3;Q8IZ83	Q8IZ83-3;Q8IZ83	Aldehyde dehydrogenase family 16 member A1	ALDH16A1
24.6812	24.9152	24.6754	24.9462	24.722	24.7395	24.3026	24.6258	24.6568	24.2291	24.4697	24.8551	24.6201	24.7137	24.6068	24.0828	24.6806	24.6927	5	4	4	33.3	24.758	0	125.28	P20337	P20337	Ras-related protein Rab-3B	RAB3B
24.5917	24.5049	24.615	24.1266	24.7061	24.6972	24.6557	24.4143	24.5676	24.8267	25.1544	24.8907	24.7136	24.2621	24.6874	24.6002	24.6896	24.8285	70	70	70	27.3	417.27	0	139.02	Q709C8-3;Q709C8;Q709C8-4;Q709C8-2	Q709C8-3;Q709C8;Q709C8-4;Q709C8-2	Vacuolar protein sorting-associated protein 13C	VPS13C
25.9518	27.0564	25.1682	26.5475	24.7018	24.172	26.5782	26.1899	25.619	25.5089	25.3352	25.0676	26.6439	24.852	26.1584	25.9964	25.2911	26.6553	8	5	5	57.2	22.178	0	81.577	P20339-2;P20339	P20339-2;P20339	Ras-related protein Rab-5A	RAB5A
24.2517	24.4223	24.1112	24.542	24.7733	24.8881	24.7664	24.6727	24.7317	24.5377	24.6266	24.7788	24.9031	24.4851	24.6702	24.5159	24.4779	24.7371	14	14	14	49.7	51.169	0	38.768	P23258;Q9NRH3	P23258;Q9NRH3	Tubulin gamma-1 chain;Tubulin gamma-2 chain	TUBG1;TUBG2
23.1714	22.9966	22.9047	23.4831	23.5121	23.97	23.531	23.4424	24.0968	23.4898	23.4344	23.2924	23.5348	24.0377	24.191	24.1253	23.7101	23.2995	9	9	9	13.4	74.518	0	9.4978	Q92544	Q92544	Transmembrane 9 superfamily member 4	TM9SF4
23.6881	24.2264	23.613	24.0375	22.51	24.2098	24.2	23.9442	24.0897	23.8356	23.8855	24.0701	24.1362	24.1524	24.1548	23.7461	24.059	23.8022	7	7	7	28.9	30.993	0	79.593	P20645	P20645	Cation-dependent mannose-6-phosphate receptor	M6PR
27.1626	28.0499	28.8723	29.0464	28.7444	28.9011	28.2427	27.5379	28.4873	28.6198	28.7219	28.5327	28.4905	28.7119	28.1427	28.3626	29.2254	29.2144	9	9	9	58	16.762	0	84.996	P20674	P20674	Cytochrome c oxidase subunit 5A, mitochondrial	COX5A
26.8699	26.4248	26.0434	26.7535	26.4256	26.0124	26.7142	26.5322	25.9064	26.6617	26.0345	25.1799	26.7345	26.2891	25.8464	26.5873	26.2593	25.5206	40	38	36	60.8	66.408	0	204.72	P20700	P20700	Lamin-B1	LMNB1
23.4143	23.5745	23.6244	23.3475	23.2908	23.2577	23.4175	23.6172	23.0995	23.3442	22.9806	22.6381	21.451	23.261	23.3113	23.3951	23.2092	23.1023	13	12	12	31.9	55.405	0	19.299	P20839;P20839-3;P20839-7;P20839-5;P20839-6;P20839-2;P20839-4	P20839;P20839-3;P20839-7;P20839-5;P20839-6;P20839-2;P20839-4	Inosine-5-monophosphate dehydrogenase 1	IMPDH1
22.6513	23.1012	22.4789	22.8353	22.3243	22.3155	22.9897	22.3617	22.4758	22.0996	22.1238	22.6171	22.2694	22.0251	22.4549	22.3569	22.6057	22.5955	2	2	2	12.4	37.208	0	18.103	P20933	P20933	N(4)-(beta-N-acetylglucosaminyl)-L-asparaginase;Glycosylasparaginase alpha chain;Glycosylasparaginase beta chain	AGA
28.2643	28.3546	28.2365	28.8551	28.8165	28.9711	27.8201	27.9636	27.7754	28.4746	28.6384	28.871	28.9537	28.9448	27.7429	28.8865	28.6933	28.6766	8	8	8	25.9	21.493	0	30.403	Q00765;Q00765-2	Q00765	Receptor expression-enhancing protein 5	REEP5
26.7409	26.9441	26.8235	27.2899	26.8664	26.8062	27.2945	27.06	27.0675	27.1449	27.2756	27.1898	27.0234	26.9998	26.7456	27.0461	26.9813	27.0926	8	8	8	53.8	21.232	0	36.506	Q9NR28-2;Q9NR28;Q9NR28-3	Q9NR28-2;Q9NR28;Q9NR28-3	Diablo homolog, mitochondrial	DIABLO
24.2656	21.8606	23.7788	24.0863	23.9564	23.7524	23.8232	23.7158	23.5551	23.3915	22.9308	22.8181	23.4654	23.6327	23.0492	23.5783	23.1978	23.0168	17	17	17	20.5	92.619	0	25.951	P21127;P21127-2;P21127-3;P21127-8;P21127-9;Q9UQ88;Q9UQ88-2;Q9UQ88-3;Q9UQ88-4;P21127-6;P21127-10;P21127-5;P21127-4;P21127-12;Q9UQ88-5;Q9UQ88-10;Q9UQ88-9;Q9UQ88-8;Q13882	P21127;P21127-2;P21127-3;P21127-8;P21127-9;Q9UQ88;Q9UQ88-2;Q9UQ88-3;Q9UQ88-4;P21127-6;P21127-10;P21127-5;P21127-4;P21127-12;Q9UQ88-5;Q9UQ88-10;Q9UQ88-9	Cyclin-dependent kinase 11B;Cyclin-dependent kinase 11A	CDK11B;CDK11A
24.5132	25.196	25.5559	25.156	25.5678	25.5366	24.6867	25.596	25.3603	25.7346	25.7938	25.7488	25.1132	25.5982	25.4673	25.5823	25.575	25.541	9	9	9	45.1	27.507	0	68.499	P0CG30;P0CG29;P30711	P0CG30;P0CG29	Glutathione S-transferase theta-2B;Glutathione S-transferase theta-2	GSTT2B;GSTT2
26.0668	26.1007	26.056	26.2255	25.9714	25.9259	26.0471	26.0295	25.7991	25.8712	25.4885	25.8446	26.2673	26.0512	26.128	26.0678	25.8025	25.986	20	20	20	57.5	56.5	0	66.54	P21281;P15313	P21281	V-type proton ATPase subunit B, brain isoform	ATP6V1B2
23.2055	23.3301	23.6905	23.7009	23.4244	23.5297	23.709	24.4127	23.5999	22.5785	23.031	24.6114	23.663	23.4832	23.3508	23.5554	23.793	23.8313	12	12	12	40.3	43.941	0	15.021	P21283	P21283	V-type proton ATPase subunit C 1	ATP6V1C1
29.6361	29.872	29.7662	28.3814	29.6565	29.52	28.4295	29.5222	29.6085	29.9378	29.7986	29.5771	29.4797	29.7765	29.627	30.0303	29.5395	29.662	12	12	12	60.1	20.567	0	137.97	P21291	P21291	Cysteine and glycine-rich protein 1	CSRP1
32.2204	32.1641	32.0656	32.008	32.178	32.1066	32.2733	32.1274	32.1611	32.2645	32.2158	32.1238	32.1933	31.9927	32.2091	32.0543	32.2528	32.3199	172	161	157	74	280.01	0	323.31	P21333-2;P21333	P21333-2;P21333	Filamin-A	FLNA
23.9026	23.4774	23.3828	24.1568	23.748	23.4544	24.2847	24.0021	23.0808	23.4253	23.0754	23.0663	23.9847	23.6278	23.08	23.7681	23.3035	22.9289	10	10	10	21.4	59.681	0	15.032	P21397;P21397-2;P27338-2;P27338	P21397;P21397-2	Amine oxidase [flavin-containing] A	MAOA
26.2221	26.2532	26.7943	26.083	26.6342	27.1842	26.2411	26.6726	26.9666	26.9191	26.9013	26.9064	26.6341	26.9504	26.8208	26.968	26.8232	27.0792	12	12	12	48.6	36.775	0	66.385	Q15257-2;Q15257;Q15257-3;Q15257-4	Q15257-2;Q15257;Q15257-3;Q15257-4	Serine/threonine-protein phosphatase 2A activator	PPP2R4
24.4609	24.1934	23.5693	24.7821	24.66	24.6938	24.702	24.4444	24.5122	25.0939	24.696	24.4726	24.6433	24.2683	24.4159	25.0843	24.6878	24.7433	16	16	16	39.4	63.367	0	66.49	P21589;P21589-2	P21589;P21589-2	5-nucleotidase	NT5E
30.7058	30.7968	30.5236	30.721	30.7173	30.4385	30.4242	30.6644	30.626	30.5867	30.637	30.4711	30.5752	30.6959	30.7396	30.8333	30.6026	30.6455	25	25	25	86.6	30.772	0	323.31	P21796	P21796	Voltage-dependent anion-selective channel protein 1	VDAC1
29.8357	29.1163	29.9779	29.9161	29.9424	29.7995	29.6534	29.9025	29.8348	30.2247	30.0904	30.0434	30.3232	30.4198	30.2548	30.2232	30.3002	29.9166	59	39	36	65	84.659	0	323.31	P07900;P07900-2;Q14568;Q58FG1	P07900;P07900-2	Heat shock protein HSP 90-alpha	HSP90AA1
26.6592	26.4426	26.4211	26.1949	26.4035	26.4526	26.5803	25.6586	25.9928	26.2678	26.4968	26.2201	26.7068	26.2041	26.2592	26.8637	26.6464	26.2519	11	11	11	35.7	31.629	0	13.91	P21912	P21912	Succinate dehydrogenase [ubiquinone] iron-sulfur subunit, mitochondrial	SDHB
27.0103	26.8097	26.9228	27.0799	27.3039	27.2773	26.4775	27.0265	27.3279	27.3535	27.3025	27.1709	27.2163	27.1737	27.3217	27.3871	27.23	27.3996	12	12	11	72.9	24.579	0	51.419	P00492	P00492	Hypoxanthine-guanine phosphoribosyltransferase	HPRT1
29.2795	28.9424	29.614	29.1203	29.3796	29.5462	28.8192	29.6675	29.2702	29.5067	29.7227	29.5393	29.6197	29.665	29.5841	29.5278	29.3865	29.9932	17	17	17	44.6	28.68	0	60.304	P62753	P62753	40S ribosomal protein S6	RPS6
27.738	27.4961	26.9004	27.8162	27.4221	26.9931	27.989	27.6223	27.0832	27.195	27.135	26.7515	27.5407	27.2296	27.2574	27.4536	27.0933	27.3203	19	19	19	64.7	24.449	0	85.958	P21964-2;P21964	P21964-2;P21964	Catechol O-methyltransferase	COMT
25.7625	25.8591	26.0972	25.8384	26.3211	26.2572	25.7956	25.6706	26.1534	26.4469	26.4274	25.9469	25.9683	26.4419	26.3961	26.4458	26.3356	26.2176	12	12	12	49.2	33.58	0	129.33	Q9GZS3	Q9GZS3	WD repeat-containing protein 61;WD repeat-containing protein 61, N-terminally processed	WDR61
27.1742	26.2013	26.7733	26.9768	26.894	26.868	27.1214	27.1887	27.1389	26.409	26.7152	26.3679	27.3503	27.4147	27.2998	27.2336	26.9617	27.2783	6	6	6	53.4	13.459	0	39.403	Q16718;Q16718-2	Q16718;Q16718-2	NADH dehydrogenase [ubiquinone] 1 alpha subcomplex subunit 5	NDUFA5
25.5436	24.6385	25.7309	25.8006	25.3641	25.1139	25.3109	24.8958	25.2137	25.2467	25.1319	25.3851	24.7119	24.6277	25.2714	24.9085	25.1655	25.6072	22	22	21	34.6	89.42	0	83.926	P22059	P22059	Oxysterol-binding protein 1	OSBP
27.7349	28.4334	28.0017	28.1605	28.1285	28.0713	28.1769	28.2465	28.2253	28.0168	27.9117	28.2332	27.8348	27.965	28.281	28.4176	27.9261	28.0617	14	14	14	63.4	24.636	0	51.07	P22061;P22061-2	P22061;P22061-2	Protein-L-isoaspartate(D-aspartate) O-methyltransferase	PCMT1
22.6802	23.7835	23.7717	24.8796	24.5447	24.1755	24.2439	24.5673	23.4299	24.5993	24.0846	23.0386	24.357	24.5951	23.1691	24.5055	23.6254	23.9005	9	9	8	35.8	33.784	0	10.771	P22087	P22087	rRNA 2-O-methyltransferase fibrillarin	FBL
26.2498	26.0766	26.2512	26.3813	26.351	26.0807	26.2834	26.177	26.0654	26.1153	26.1231	26.2074	26.2376	26.3362	26.1747	26.3021	26.1932	26.0884	34	34	34	44.5	107.77	0	88.129	P22102;P22102-2	P22102;P22102-2	Trifunctional purine biosynthetic protein adenosine-3;Phosphoribosylamine--glycine ligase;Phosphoribosylformylglycinamidine cyclo-ligase;Phosphoribosylglycinamide formyltransferase	GART
27.2623	27.1673	27.0938	27.0659	27.0948	27.194	26.5542	26.8467	27.1193	26.8879	27.1816	27.0472	27.2029	27.2045	27.1589	27.1282	27.0812	27.1866	23	23	23	53.9	47.079	0	150.52	P22234;P22234-2	P22234;P22234-2	Multifunctional protein ADE2;Phosphoribosylaminoimidazole-succinocarboxamide synthase;Phosphoribosylaminoimidazole carboxylase	PAICS
28.3	27.9848	28.1085	28.45	28.5009	28.784	28.2691	28.3578	28.1478	27.8898	28.3758	28.6329	28.4733	28.6251	28.2116	28.6224	28.6831	28.3577	22	22	22	36.8	54.415	0	77.359	P22307-7;P22307-8;P22307;P22307-4;P22307-6;P22307-2;P22307-3;P22307-5	P22307-7;P22307-8;P22307;P22307-4;P22307-6;P22307-2	Non-specific lipid-transfer protein	SCP2
30.212	30.4167	30.3706	29.9661	30.7151	30.6298	30.1793	29.9467	30.5212	30.6917	30.7177	30.663	30.2464	30.735	30.7562	30.1848	30.4989	30.276	18	18	18	80.3	28.804	0	249.05	P18669;P15259;Q8N0Y7	P18669	Phosphoglycerate mutase 1	PGAM1
24.6924	24.8232	24.6237	23.978	24.1425	24.2405	24.2065	24.0732	24.4125	24.5311	24.6509	24.3599	24.6985	24.522	24.4615	24.738	24.5906	24.4701	7	7	7	19.7	42.153	0	32.277	Q16186	Q16186	Proteasomal ubiquitin receptor ADRM1	ADRM1
24.887	25.124	25.013	24.9178	25.1763	25.4688	25.0657	24.8957	25.4935	25.4597	25.4412	25.1751	25.2284	25.4761	25.6207	25.3112	25.3693	25.0432	7	7	7	45.7	20.749	0	61.553	Q96EK6	Q96EK6	Glucosamine 6-phosphate N-acetyltransferase	GNPNAT1
29.433	29.469	28.8225	29.6301	29.2154	28.9569	29.6012	29.578	28.7759	29.1957	29.0359	28.5574	29.586	29.4932	28.655	29.482	28.9625	28.9954	25	24	24	65.4	37.429	0	169.88	P22626;P22626-2	P22626;P22626-2	Heterogeneous nuclear ribonucleoproteins A2/B1	HNRNPA2B1
22.7059	22.5009	23.2717	20.1846	23.115	23.1542	23.0336	22.7805	23.1203	22.6432	22.3621	22.6763	21.2938	22.3988	23.2445	22.5099	22.9231	23.081	15	15	14	22.4	99.632	0	25.562	P22681	P22681	E3 ubiquitin-protein ligase CBL	CBL
22.0279	22.8662	22.1379	22.4593	22.7883	23.0449	20.4315	22.8815	23.102	21.4541	22.9966	22.6051	22.5414	22.5098	22.2324	22.4236	21.6914	22.5877	17	17	5	47.3	40.622	0	34.052	P22694;P22694-4;P22694-3;P22694-5;P22694-7;P22694-6;P22694-9;P22694-2;P22694-10;P22694-8	P22694;P22694-4;P22694-3;P22694-5;P22694-7;P22694-6;P22694-9;P22694-2;P22694-10;P22694-8	cAMP-dependent protein kinase catalytic subunit beta	PRKACB
28.0197	28.2139	27.3777	28.1045	28.1696	27.9867	28.2081	27.9611	27.8709	27.7985	27.7862	27.6674	28.1816	28.0651	27.897	27.9394	27.7277	27.7199	21	21	21	68.2	48.442	0	188.47	P22695	P22695	Cytochrome b-c1 complex subunit 2, mitochondrial	UQCRC2
23.0874	22.9309	22.4257	22.8094	22.715	22.398	22.7762	22.5689	22.5592	22.4885	22.543	21.943	23.0192	22.8789	22.5686	22.7871	22.6855	22.209	8	8	8	26.7	47.862	0	11.68	P22830;P22830-2	P22830;P22830-2	Ferrochelatase, mitochondrial	FECH
26.4264	26.3884	25.6052	25.6386	25.4154	25.6256	26.2664	26.3038	25.6834	25.7549	25.887	25.7345	26.3185	25.7972	25.6752	25.9765	26.0466	25.8683	16	16	16	53.5	33.969	0	67.303	P23193;P23193-2;Q15560-2;Q15560	P23193;P23193-2	Transcription elongation factor A protein 1	TCEA1
24.0407	23.8334	23.3195	24.18	24.1386	23.8161	23.9132	23.9568	23.5292	23.8591	23.6099	23.1102	24.4795	24.1787	23.7107	23.918	23.5954	23.5602	9	9	9	27	61.929	0	46.213	P23219-3;P23219-2;P23219;P23219-6;P23219-5;P23219-4;P35354	P23219-3;P23219-2;P23219;P23219-6;P23219-5;P23219-4	Prostaglandin G/H synthase 1	PTGS1
31.9097	32.2992	31.2226	31.3101	31.2573	31.4013	32.1627	31.8775	31.601	31.3247	31.5704	31.2501	31.723	31.7442	31.8076	31.9539	31.9116	31.4721	14	14	14	95.6	14.716	0	148.97	P09382	P09382	Galectin-1	LGALS1
25.3455	25.6438	25.3232	25.6185	25.4051	25.318	25.3739	25.2427	25.2593	25.7609	25.5483	25.6862	25.4234	25.7843	25.693	25.7025	26.0831	25.6356	61	61	61	45.1	204.29	0	267.43	Q5VYK3	Q5VYK3	Proteasome-associated protein ECM29 homolog	ECM29
24.5896	24.5442	24.6976	24.4318	24.5621	24.9053	24.5637	24.6658	24.7431	24.9818	24.9128	24.9843	24.5901	24.6552	24.8381	25.048	24.8159	25.1844	44	44	44	24.6	288.89	0	104.65	P42345	P42345	Serine/threonine-protein kinase mTOR	MTOR
31.8171	32.239	31.5273	31.2973	31.6307	31.3134	33.0021	32.4642	31.5745	31.2887	31.7466	32.364	31.3236	31.816	31.7689	31.5319	32.2239	31.7968	20	20	20	62.5	23.742	0	82.548	P23284	P23284	Peptidyl-prolyl cis-trans isomerase B	PPIB
25.8436	25.8889	25.5958	25.7469	25.6169	25.7196	25.8776	25.7292	25.5739	25.5206	25.3575	25.5564	25.9204	25.7403	25.6341	25.5561	25.492	25.7036	21	21	20	49.8	65.443	0	84.717	P23368;P23368-2	P23368;P23368-2	NAD-dependent malic enzyme, mitochondrial	ME2
31.5714	30.907	31.2443	31.0028	31.0239	31.1589	31.5614	31.5069	31.8079	31.0605	31.3752	31.2508	31.5495	31.3986	31.5412	31.4667	31.5625	31.5785	16	16	16	70.5	16.445	0	34.994	P62249	P62249	40S ribosomal protein S16	RPS16
30.9559	31.0032	31.0424	31.1435	31.0439	30.9564	31.1456	31.228	30.9337	30.9591	30.7635	30.9975	31.0104	30.8408	30.9807	31.1625	30.7425	31.2346	25	25	25	80.7	26.688	0	101.22	P23396;P23396-2	P23396;P23396-2	40S ribosomal protein S3	RPS3
22.7784	23.2881	22.8925	23.1285	22.9037	23.2046	22.9289	23.0138	22.5428	21.6418	22.844	23.0802	22.1117	21.0016	22.7694	22.4601	22.9666	23.0369	2	2	2	17.3	18.884	0	11.263	P23434	P23434	Glycine cleavage system H protein, mitochondrial	GCSH
24.184	23.9391	24.353	24.0292	24.1268	24.1762	24.0144	24.5501	23.455	24.1739	24.385	24.3685	24.5252	24.4584	23.9316	24.6497	24.4986	24.4888	8	8	8	48.5	22.574	0	21.072	Q9NP77;Q9NP77-2	Q9NP77;Q9NP77-2	RNA polymerase II subunit A C-terminal domain phosphatase SSU72	SSU72
19.7062	19.5531	19.4822	19.3164	19.5948	19.8103	19.9353	19.359	19.7847	19.8269	19.8274	20.0227	19.7996	19.7718	19.813	19.766	19.5959	19.6075	1	1	1	27.9	4.9586	0.0011516	2.2358	Q5JTD0-3;Q5JTD0-2;Q5JTD0	Q5JTD0-3;Q5JTD0-2;Q5JTD0	Tight junction-associated protein 1	TJAP1
21.4525	20.9082	21.3045	21.0475	20.6001	20.3891	20.017	20.4393	20.6769	21.7778	20.8267	20.8611	21.4583	21.0974	20.8862	21.3434	20.8804	20.6142	7	7	7	12.7	71.381	0.00023663	6.3383	P23469-3;P23469-2;P23469	P23469-3;P23469-2;P23469	Receptor-type tyrosine-protein phosphatase epsilon	PTPRE
23.2498	22.9094	22.739	22.9051	22.3779	22.5161	23.0294	22.5014	22.3964	22.9522	22.8996	22.911	22.9859	22.4296	22.2933	22.6981	22.6599	22.0805	3	3	3	14.2	21.05	0.00041135	3.1505	P23510;P23510-2	P23510	Tumor necrosis factor ligand superfamily member 4	TNFSF4
30.4732	30.0291	30.425	29.9978	30.3563	30.3265	30.1328	30.3076	30.0974	30.6726	30.5692	30.3093	30.6547	30.6036	30.4052	30.5474	30.4489	30.5373	18	18	18	62.1	31.324	0	229.18	P15880	P15880	40S ribosomal protein S2	RPS2
32.9656	33.1639	33.1825	32.7431	32.9983	33.0999	33.0132	33.4043	33.2023	32.5733	33.0462	32.982	32.9909	33.1265	33.3902	32.8895	33.1098	33.2693	28	28	22	90.4	18.502	0	250.72	P23528	P23528	Cofilin-1	CFL1
25.0073	25.432	25.5531	25.145	25.3785	25.7934	25.5515	25.4768	25.7358	25.7361	25.825	25.5442	25.8268	25.7801	25.7063	25.8825	25.6002	25.7495	26	26	26	41	90.069	0	113.9	P23921	P23921	Ribonucleoside-diphosphate reductase large subunit	RRM1
21.8667	19.7732	22.0857	20.8743	20.5779	21.9545	22.2913	22.1448	22.014	22.2519	22.3359	21.8052	22.0554	21.9106	22.2891	21.6658	22.4485	22.4383	3	3	3	13.7	39.103	0	20.349	P23610	P23610	Factor VIII intron 22 protein	F8A1
25.6914	26.082	25.5183	25.8995	26.1536	25.9554	25.3772	25.8809	26.0647	26.0919	26.1352	25.6456	26.2349	26.4354	26.1823	26.0836	26.3359	26.0469	38	38	10	63.6	73.243	0	316	O00571;O00571-2	O00571;O00571-2	ATP-dependent RNA helicase DDX3X	DDX3X
27.5856	27.8345	27.3806	27.3763	27.077	27.0365	27.1275	27.4105	27.7595	27.6625	27.715	28.0445	27.5799	27.5862	27.626	27.6126	27.7381	27.5374	24	24	24	55.9	61.277	0	189.1	Q15942;Q15942-2	Q15942;Q15942-2	Zyxin	ZYX
25.3509	25.2258	25.3316	25.4962	25.7574	25.7992	25.9511	25.3244	26.0808	25.6974	25.5782	25.544	25.732	25.5468	25.8176	25.4459	26.0245	25.4288	5	5	5	14.6	36.648	0	188.38	O15127	O15127	Secretory carrier-associated membrane protein 2	SCAMP2
27.1835	27.4961	27.965	27.4998	27.9161	27.933	27.4177	27.5789	28.0581	27.7244	27.6738	27.4155	27.0422	27.9702	27.7494	27.7386	27.7102	27.76	13	13	13	58	21.064	0	22.331	P23919-2;P23919	P23919-2;P23919	Thymidylate kinase	DTYMK
27.9468	27.8557	28.1991	27.7289	27.7675	28.1211	27.4281	27.3889	27.5422	28.4238	28.4005	28.0552	28.0626	27.9464	27.6308	27.9601	27.9242	28.0834	9	9	9	37.8	20.006	0	26.613	P30626-3;P30626-2;P30626	P30626-3;P30626-2;P30626	Sorcin	SRI
24.2802	23.8243	24.6047	24.4352	24.8334	24.5809	24.3887	23.7217	23.9088	23.853	24.059	23.8591	24.5794	24.6447	23.7281	24.1762	24.1619	24.2332	2	2	2	10	9.1604	0.0050296	1.5585	P24311	P24311	Cytochrome c oxidase subunit 7B, mitochondrial	COX7B
22.2642	20.0486	23.1437	24.9354	25.167	21.5304	23.4826	24.1077	20.8165	19.7086	24.312	25.4983	24.955	25.1976	22.7706	21.2633	25.4941	23.6295	2	2	1	20	17.486	0	10.427	P24390-2;P24390	P24390-2;P24390	ER lumen protein-retaining receptor 1	KDELR1
28.2516	28.6628	28.1149	28.0973	28.4475	28.6991	28.2666	27.6221	28.3176	28.6073	28.3909	28.4775	28.5223	28.2608	28.6255	28.1074	28.7796	28.304	15	12	12	80.9	24.763	0	133.13	P24534	P24534	Elongation factor 1-beta	EEF1B2
27.616	26.9558	27.4278	27.6018	27.6909	27.8416	27.4367	27.1988	27.3977	27.3101	27.8938	27.726	28.1247	28.0634	27.4894	27.7197	27.9151	27.4319	11	11	11	52.8	16.698	0	30.214	Q9P0J0;Q9P0J0-2	Q9P0J0;Q9P0J0-2	NADH dehydrogenase [ubiquinone] 1 alpha subcomplex subunit 13	NDUFA13
26.3186	26.846	26.8291	26.5863	26.5838	26.9528	26.4445	26.0667	26.3742	26.4766	26.9336	27.0555	26.5515	27.1822	26.2737	26.8532	27.0465	26.4511	6	6	6	39.2	18.042	0	67.764	P24666;P24666-4;P24666-3;P24666-2	P24666;P24666-4;P24666-3;P24666-2	Low molecular weight phosphotyrosine protein phosphatase	ACP1
27.7982	27.8569	28.0763	27.7338	27.7109	28.0362	27.8874	27.7572	27.9258	27.5317	27.5854	28.5969	27.8797	27.7824	27.8653	27.798	27.6075	27.8763	23	23	23	60	45.199	0	265.8	P24752;P24752-2	P24752	Acetyl-CoA acetyltransferase, mitochondrial	ACAT1
24.8652	24.9375	23.8197	25.0081	24.5345	24.3915	24.1074	24.867	23.8957	24.1108	24.3346	23.7375	23.6301	24.0008	20.3191	24.3781	24.4857	22.6705	12	4	4	68	19.827	0	30.234	P24844;P24844-2	P24844;P24844-2	Myosin regulatory light polypeptide 9	MYL9
23.8513	22.7487	23.1691	23.514	23.1441	22.9327	23.1902	22.9862	23.2149	23.6051	23.166	22.9742	21.8452	23.8161	23.4216	23.7537	23.4931	23.5342	26	26	26	18.7	217.17	0	40.309	P24928;P24928-2	P24928	DNA-directed RNA polymerase II subunit RPB1	POLR2A
23.8855	23.6839	22.4474	23.6169	23.4684	23.4373	23.8201	23.3129	23.6868	23.6296	23.937	23.5828	23.7081	23.6303	23.4532	23.3382	24.1377	23.1521	12	10	9	54.9	30.035	0	10.243	P24941-2;P24941	P24941-2;P24941	Cyclin-dependent kinase 2	CDK2
24.307	24.0199	24.5101	24.6419	24.7905	24.5006	24.313	24.3629	24.6065	24.6874	24.7063	24.5925	24.8163	24.7762	24.5712	25.0005	24.7512	24.5663	30	30	30	48.9	83.125	0	127.07	Q86VS8	Q86VS8	Protein Hook homolog 3	HOOK3
26.7038	26.9016	26.7093	26.502	26.1071	26.4143	26.7169	26.6512	26.2307	26.9334	27.3103	27.8368	26.6514	26.7554	26.9121	27.3782	27.3704	27.7925	15	15	15	55.2	37.092	0	64.651	Q9BQE5	Q9BQE5	Apolipoprotein L2	APOL2
30.818	30.5334	30.4059	30.7253	30.6443	30.7266	30.5306	30.4269	30.5406	30.071	30.5206	30.3658	30.4976	30.643	30.4189	30.9382	30.7874	30.3744	10	10	10	74.2	14.515	0	162.19	P25398	P25398	40S ribosomal protein S12	RPS12
21.8094	22.0489	21.6179	21.7563	21.5743	21.1146	21.4899	21.3229	21.4731	21.5897	21.3663	21.1698	21.6834	21.7542	21.4245	21.7461	21.8703	20.8391	5	5	5	13.8	44.712	0	14.243	P25490;O15391;Q96MM3	P25490	Transcriptional repressor protein YY1	YY1
25.2374	25.1092	25.0572	25.0818	24.8918	24.9767	24.9736	25.0508	25.0041	25.108	24.899	25.0153	25.4523	25.3059	25.4527	25.0578	25.1934	25.2526	22	20	20	40.4	74.435	0	117.25	O60488-2;O60488	O60488-2;O60488	Long-chain-fatty-acid--CoA ligase 4	ACSL4
23.3215	23.6574	22.9887	23.136	22.9784	22.9168	22.4731	22.779	22.5074	23.2614	22.9892	23.2182	23.52	23.32	23.4403	23.7123	23.432	23.3003	23	23	23	24.3	143.19	0	146.1	O14976;O14976-2	O14976;O14976-2	Cyclin-G-associated kinase	GAK
29.1091	29.1878	29.412	29.1168	29.1481	29.3278	29.4632	29.2719	29.0938	29.2233	29.2289	29.1101	29.3765	29.2693	29.0472	29.4056	29.1943	29.4665	24	24	24	71.5	29.555	0	132.44	P25786;P25786-2	P25786;P25786-2	Proteasome subunit alpha type-1	PSMA1
29.1069	29.1932	29.1624	29.6258	29.4439	29.1604	29.2685	29.4251	29.3586	29.1033	29.1534	29.2913	29.3996	29.253	29.4731	29.4787	28.9684	29.6351	17	17	17	73.9	25.898	0	142.63	P25787	P25787	Proteasome subunit alpha type-2	PSMA2
25.1971	25.1406	25.0119	25.2684	24.9176	25.3856	24.9121	25.2514	25.3585	25.5172	25.376	25.2815	25.2378	25.3944	25.4504	25.4321	25.4489	25.4639	29	29	29	38.3	101.67	0	135.98	Q9H3U1-2;Q9H3U1;Q9H3U1-3	Q9H3U1-2;Q9H3U1	Protein unc-45 homolog A	UNC45A
25.7207	25.114	25.8306	25.5624	25.7519	25.6534	25.5077	25.439	26.0196	26.1818	25.9915	25.9252	26.2536	26.0957	25.8565	26.1869	25.8742	25.9461	7	7	7	57.8	14.224	0	56.708	Q96F85-2;Q96F85	Q96F85-2;Q96F85	CB1 cannabinoid receptor-interacting protein 1	CNRIP1
23.0218	23.1524	23.7522	23.4898	23.4438	23.4625	22.946	23.594	23.7353	23.6307	23.5785	23.8693	23.4279	23.694	23.6472	23.9168	23.3519	23.829	8	8	8	38.6	34.96	0	28.344	Q9NZD8;Q9NZD8-2	Q9NZD8;Q9NZD8-2	Maspardin	SPG21
27.538	27.5659	27.7378	27.7849	27.9118	27.9063	27.8286	28.0104	27.787	27.829	27.8988	27.9029	27.9456	28.0558	27.9926	27.9616	28.0549	27.9344	21	21	21	66.1	33.232	0	135.32	Q9HC38-2;Q9HC38;Q9HC38-3	Q9HC38-2;Q9HC38	Glyoxalase domain-containing protein 4	GLOD4
24.5595	24.5595	24.9376	24.6049	24.5884	24.7234	24.9897	25.2245	25.0188	25.3975	25.079	25.7659	25.1325	24.858	25.1489	25.3216	24.8549	25.1919	9	9	9	36.4	24.49	0	11.554	Q9NQ50	Q9NQ50	39S ribosomal protein L40, mitochondrial	MRPL40
25.7132	25.5005	26.7351	25.9228	23.5271	25.5217	23.2757	26.2945	26.1034	25.0827	24.0766	21.8587	23.8829	26.0785	24.7064	25.3738	24.5841	25.4316	13	3	3	16.4	100.45	0	99.285	P26232-2;P26232-5;P26232;P26232-3;P26232-4;P26232-6	P26232-2;P26232-5;P26232;P26232-3	Catenin alpha-2	CTNNA2
26.1606	26.0557	25.8581	26.0261	25.936	26.1234	26.0108	26.1011	26.067	26.0833	25.8652	25.8451	26.35	25.9555	25.9114	26.3822	25.9821	25.5977	16	16	16	46.9	53.12	0	82.898	P26368-2;P26368	P26368-2;P26368	Splicing factor U2AF 65 kDa subunit	U2AF2
22.7348	22.8392	22.9868	22.8091	22.406	22.6838	23.561	23.5158	22.8067	23.1442	23.0507	23.1205	23.0951	22.7615	22.7635	23.2525	23.0615	23.1459	10	5	5	27.7	38.405	0	61.268	Q9NQ29-2;Q9NQ29;Q9NQ29-3	Q9NQ29-2;Q9NQ29;Q9NQ29-3	Putative RNA-binding protein Luc7-like 1	LUC7L
25.2792	24.6005	24.5793	24.6699	24.4338	24.4666	25.0627	25.2614	24.7777	24.9257	24.7897	25.5517	24.6474	24.5616	24.3207	24.6641	24.9588	25.0321	13	13	13	36.9	46.65	0	22.336	P26440;P26440-2	P26440;P26440-2	Isovaleryl-CoA dehydrogenase, mitochondrial	IVD
22.5111	22.2761	22.2312	21.7268	21.973	22.1289	22.5263	22.1947	22.7954	22.023	22.2367	22.6289	22.0692	20.2156	22.3295	21.8403	22.609	23.8905	7	7	7	19.3	50.878	0	11.991	P26572	P26572	Alpha-1,3-mannosyl-glycoprotein 2-beta-N-acetylglucosaminyltransferase	MGAT1
23.0534	23.144	23.2684	23.0576	23.0917	23.4923	23.0158	23.4869	23.3454	23.4211	23.447	23.3395	23.848	23.4707	23.508	23.7331	23.6413	22.9366	6	6	6	28.9	29.665	0.0002301	5.6688	Q9NQY0;Q9NQY0-2	Q9NQY0;Q9NQY0-2	Bridging integrator 3	BIN3
28.9325	28.8071	28.6967	28.8782	28.6783	28.6055	28.986	28.7454	28.6589	28.7352	28.644	28.4956	28.8718	28.6702	28.4535	28.9078	28.5429	28.5467	23	23	22	67.4	57.221	0	188.35	P26599;P26599-2;P26599-3	P26599;P26599-2;P26599-3	Polypyrimidine tract-binding protein 1	PTBP1
28.5899	28.2092	28.6161	28.5517	28.6934	28.7125	28.4665	28.5054	28.9627	28.5366	28.7032	28.8716	28.9821	29.0233	28.5993	28.982	28.8364	28.9919	13	11	11	77.8	18.762	0	52.291	O60493;O60493-2;O60493-4;O60493-3	O60493;O60493-2;O60493-4	Sorting nexin-3	SNX3
23.7532	23.9808	23.8261	22.8765	23.3031	23.6033	24.2288	24.3338	23.9502	24.0212	24.118	24.1232	23.6852	23.3604	23.6099	23.6427	24.14	24.0355	10	10	10	30.3	47.485	0	60.593	P45954;P45954-2	P45954;P45954-2	Short/branched chain specific acyl-CoA dehydrogenase, mitochondrial	ACADSB
29.0188	29.2507	29.3085	29.1347	29.0685	29.3874	29.1891	28.9071	29.2867	29.0734	28.9985	29.2784	29.2905	29.1522	29.2685	29.0265	29.0749	29.2068	26	26	26	66.6	50.118	0	94.196	P26641;P26641-2	P26641;P26641-2	Elongation factor 1-gamma	EEF1G
27.105	26.6168	27.1066	26.8091	26.8352	27.0042	26.8169	26.9251	27.2864	26.3785	26.5327	27.2226	27.0572	27.0317	27.7505	27.0821	26.7905	26.9233	8	8	8	59.2	15.649	0	24.374	P26885	P26885	Peptidyl-prolyl cis-trans isomerase FKBP2	FKBP2
29.0314	28.8468	29.3718	29.216	29.4672	29.535	29.3222	29.1834	29.139	29.1284	29.0216	28.9488	29.4217	29.2246	29.2924	29.4113	29.132	29.3836	16	16	16	65.6	31.73	0	200.86	P27105;P27105-2;Q8TAV4-2;Q8TAV4	P27105	Erythrocyte band 7 integral membrane protein	STOM
20.1079	22.318	21.8287	21.728	22.666	22.3431	22.8156	21.9032	22.2836	22.5677	22.6808	22.9143	22.4954	22.4662	22.3458	21.5213	22.3234	22.3843	2	1	1	5.7	35.415	0.0022263	1.9003	P27216;P27216-2	P27216;P27216-2	Annexin A13	ANXA13
27.8365	27.8566	27.8657	27.5222	27.7271	27.9668	27.7868	27.8219	28.2751	28.0858	28.039	28.106	27.8064	27.8837	28.3054	27.8878	28.0753	28.1024	16	16	16	67.1	24.327	0	102.57	Q9UKK9	Q9UKK9	ADP-sugar pyrophosphatase	NUDT5
30.1583	29.9863	30.1128	30.3705	29.9166	29.999	30.0447	29.9415	30.0239	30.292	30.3771	30.2584	30.2293	30.4277	30.2426	30.3292	30.2948	29.9418	111	111	89	69.6	187.89	0	323.31	Q00610-2;Q00610	Q00610-2;Q00610	Clathrin heavy chain 1	CLTC
27.0661	26.6464	26.4191	26.9096	26.5508	25.8711	26.7145	27.0313	26.4747	26.2944	25.99	26.9022	26.5769	26.5025	26.132	25.8041	27.3798	26.2466	2	2	2	31.6	15.736	0	21.837	P27449	P27449	V-type proton ATPase 16 kDa proteolipid subunit	ATP6V0C
28.825	28.9868	29.4799	29.0137	29.4535	29.3296	29.004	29.0507	29.6984	29.4054	29.2242	29.1942	28.8208	29.6108	29.3418	29.3692	29.3874	29.2231	15	15	15	50	24.604	0	101.11	P27635;Q96L21	P27635	60S ribosomal protein L10	RPL10
25.1245	24.6602	23.3761	24.896	24.7392	25.4042	24.8934	23.5728	23.771	25.9542	25.4987	25.0088	25.5843	26.5646	23.966	24.3124	25.5844	24.5811	3	3	3	4.4	73.363	0.00022847	5.4919	P27658	P27658	Collagen alpha-1(VIII) chain;Vastatin	COL8A1
25.8799	25.7143	25.9216	25.7879	25.8563	26.1548	26.3431	26.2319	26.0729	26.0468	25.9784	26.1119	26.0065	25.9688	25.9883	26.3297	26.0979	26.3653	10	10	10	42.5	26.056	0	24.703	Q9BVG4	Q9BVG4	Protein PBDC1	PBDC1
29.8555	29.6742	29.6069	29.9702	29.7737	29.5421	29.8633	29.7522	29.6906	30.1399	29.9822	29.8662	29.864	29.8818	29.9076	30.2451	30.0061	29.9151	123	123	123	60.1	273.42	0	323.31	P49327	P49327	Fatty acid synthase;[Acyl-carrier-protein] S-acetyltransferase;[Acyl-carrier-protein] S-malonyltransferase;3-oxoacyl-[acyl-carrier-protein] synthase;3-oxoacyl-[acyl-carrier-protein] reductase;3-hydroxyacyl-[acyl-carrier-protein] dehydratase;Enoyl-[acyl-carrier-protein] reductase;Oleoyl-[acyl-carrier-protein] hydrolase	FASN
21.8061	20.8737	23.0549	20.6189	21.0471	23.4299	20.2997	20.2364	23.7025	22.5964	23.0132	23.7366	19.9851	22.3851	21.7413	21.6053	22.9149	21.8044	4	4	4	14.6	29.625	0	23.936	P27701;P27701-2	P27701;P27701-2	CD82 antigen	CD82
23.8157	23.9232	24.434	24.0437	24.3244	24.6293	23.1878	24.4278	24.5419	24.1107	24.4749	24.4566	24.1638	24.3427	24.5476	23.9051	24.2855	24.6901	9	9	9	40.8	30.518	0	13.555	P27707	P27707	Deoxycytidine kinase	DCK
27.354	27.6627	27.2819	27.5477	27.313	27.1903	27.2619	27.2549	27.2377	27.2657	27.1568	27.1743	27.5379	27.4002	27.2034	27.1728	27.2311	27.2798	78	78	76	48.5	242.98	0	281.81	P27708	P27708	CAD protein;Glutamine-dependent carbamoyl-phosphate synthase;Aspartate carbamoyltransferase;Dihydroorotase	CAD
29.7064	29.9835	29.7692	29.9198	29.8222	29.5653	29.4395	29.0987	29.6169	29.3846	29.5925	29.6865	29.6885	29.4818	29.503	29.5567	29.5298	29.2752	26	26	26	72.9	48.141	0	224.83	P27797	P27797	Calreticulin	CALR
30.5405	30.582	30.5772	30.7235	30.8086	30.6971	30.6508	30.5399	30.6732	30.7841	30.7294	30.7738	30.7014	30.8393	30.8552	30.819	30.667	30.7932	302	302	302	66.1	532.4	0	323.31	Q14204	Q14204	Cytoplasmic dynein 1 heavy chain 1	DYNC1H1
21.1344	20.1612	21.437	21.1012	20.8657	20.664	21.2353	20.991	21.0089	20.9562	20.2867	20.811	20.432	20.7347	21.2637	19.5708	20.7888	20.9198	43	1	1	54.6	85.251	0	20.123	P27816-5	P27816-5	Microtubule-associated protein 4	MAP4
28.6957	28.3403	28.7211	28.5334	28.7693	28.8085	28.7873	29.0178	28.6441	28.4917	28.6926	28.6231	29.0017	28.8181	28.6945	28.9792	28.7708	28.3009	44	44	43	58.1	71.502	0	323.31	P27824-2;P27824;P27824-3	P27824-2;P27824;P27824-3	Calnexin	CANX
23.6058	23.5692	23.6123	23.3286	23.7784	23.6121	23.5523	23.4183	23.6561	23.7293	23.746	23.3703	23.5931	23.814	23.7721	24.0291	23.9774	24.1437	11	11	11	22.2	77.81	0	18.182	Q9HBW9	Q9HBW9	EGF, latrophilin and seven transmembrane domain-containing protein 1	ELTD1
26.3629	25.8309	26.0592	26.6039	26.4619	26.2161	26.5443	26.23	26.422	26.6742	26.4195	26.296	26.621	26.4655	26.4243	26.8284	26.5267	26.4868	56	56	56	50.1	165.27	0	266.44	Q92626;Q92626-2	Q92626	Peroxidasin homolog	PXDN
28.8474	28.6893	28.9106	28.1926	28.9934	29.0459	28.8199	28.4981	28.9814	28.6796	28.7584	29.0483	28.9107	28.7408	28.9414	28.8578	28.7096	28.4066	14	14	14	61	26.411	0	116.95	P28066;P28066-2	P28066;P28066-2	Proteasome subunit alpha type-5	PSMA5
28.4157	28.4466	28.142	28.5131	28.0939	28.1208	27.8852	27.9489	28.1206	28.1817	28.0849	28.0725	28.1893	27.9059	28.0977	28.1398	27.9235	28.4872	8	8	8	48.5	29.204	0	95.783	P28070	P28070	Proteasome subunit beta type-4	PSMB4
23.5078	23.2044	23.5602	23.6145	23.4558	23.2982	23.1819	23.2225	23.1873	23.7038	23.698	23.341	23.6197	23.3958	23.4109	23.8502	23.6471	23.5753	10	10	10	21.7	67.942	0	11.288	Q6NYC8;Q6NYC8-2;Q6NYC8-3;Q6NYC8-4	Q6NYC8;Q6NYC8-2;Q6NYC8-3	Phostensin	PPP1R18
26.2235	25.8522	26.5949	26.3988	26.4599	26.5011	26.3595	26.1366	26.5468	26.7534	26.6435	26.7358	26.2321	26.2433	26.626	26.7195	26.569	26.5347	36	36	36	51.7	102.36	0	134.77	P78344;P78344-2	P78344;P78344-2	Eukaryotic translation initiation factor 4 gamma 2	EIF4G2
24.2395	24.245	23.7575	23.7068	24.1084	24.1231	24.0403	23.9087	24.397	24.224	24.3669	23.7333	23.41	24.0242	24.2759	24.3178	24.3739	23.0004	12	7	7	60.2	22.644	0	9.4183	P28161-2;P28161	P28161-2;P28161	Glutathione S-transferase Mu 2	GSTM2
27.2703	27.1138	27.1607	27.5723	27.4692	27.1208	27.4973	27.0965	26.6649	27.4626	27.4041	27.2487	27.5886	27.4793	27.341	27.6082	27.5076	27.2888	40	40	40	54.4	85.424	0	161.67	Q99798	Q99798	Aconitate hydratase, mitochondrial	ACO2
22.1576	21.2556	21.0676	21.9923	21.1435	20.594	21.6228	20.7954	21.2415	21.6331	20.4519	21.3023	19.2186	21.6206	21.3384	22.7268	21.0457	20.9281	12	12	12	12.9	121.45	0	41.539	P28290-2;P28290-3;P28290	P28290-2;P28290-3;P28290	Sperm-specific antigen 2	SSFA2
30.8588	30.69	30.735	30.9273	30.9282	30.6419	30.7515	30.801	30.5818	30.9701	30.909	30.8963	30.994	30.9807	30.8664	30.8632	30.835	30.7107	62	62	61	74.8	95.337	0	323.31	P13639	P13639	Elongation factor 2	EEF2
21.1483	20.9758	21.7025	20.6559	21.1371	21.5052	21.5964	21.4751	21.7743	21.2729	20.6265	20.7129	22.8052	18.9922	20.8295	20.329	21.0495	21.1886	15	15	15	15.6	123.63	0	25.193	P28340	P28340	DNA polymerase delta catalytic subunit	POLD1
27.447	27.4024	27.8149	27.4819	27.7033	27.9642	27.3216	27.7462	27.7886	27.5592	27.7064	27.9944	27.7235	27.7551	28.0541	27.9259	27.7012	28.1702	18	18	15	74	30.375	0	186.24	P16152;P16152-2	P16152;P16152-2	Carbonyl reductase [NADPH] 1	CBR1
22.5172	22.0254	22.7171	22.6396	22.3863	22.7278	21.9179	21.9527	22.8283	22.2946	22.9672	22.973	22.35	21.6913	21.5337	22.7126	22.7956	22.1963	8	8	8	16	63.544	0	10.562	P28799;P28799-3;P28799-2	P28799;P28799-3;P28799-2	Granulins;Acrogranin;Paragranulin;Granulin-1;Granulin-2;Granulin-3;Granulin-4;Granulin-5;Granulin-6;Granulin-7	GRN
29.703	29.6865	29.6682	29.6644	29.9287	30.1515	29.8854	29.5247	29.8547	29.8982	29.799	29.83	29.7039	29.8264	30.1174	29.91	29.7528	29.9482	25	25	25	85.1	32.118	0	197.05	P00491	P00491	Purine nucleoside phosphorylase	PNP
28.6293	28.6741	28.5584	28.7264	28.5605	28.5989	28.8199	28.7814	28.6304	28.5217	28.5118	28.5267	28.8171	28.4712	28.6738	28.9104	28.442	28.6751	16	16	16	60.2	28.993	0	73.929	P30040;P30040-2	P30040	Endoplasmic reticulum resident protein 29	ERP29
22.4173	22.7291	22.1944	22.3413	22.4361	22.4999	22.8239	22.4835	22.6647	22.1987	22.2395	21.9149	22.5362	22.422	22.5161	21.5073	22.7239	23.1533	9	9	9	31.4	49.452	0	31.895	P29083	P29083	General transcription factor IIE subunit 1	GTF2E1
22.6591	23.067	23.7783	23.2552	23.2864	24.1515	23.6605	23.1459	24.2622	23.5489	24.4393	24.1572	21.5034	23.4035	22.2301	24.0761	23.957	23.3155	8	8	8	40.2	33.043	0	21.981	P29084	P29084	Transcription initiation factor IIE subunit beta	GTF2E2
26.3801	25.5764	26.1744	26.3927	26.3247	26.1434	26.1923	26.1996	26.0615	26.1365	25.9715	25.8689	26.0254	26.6002	26.3294	26.6742	26.2282	26.0103	50	50	50	50	138.35	0	237.63	P29144	P29144	Tripeptidyl-peptidase 2	TPP2
26.0881	25.859	26.4819	25.9312	26.4066	26.4659	26.3915	26.2788	26.1392	26.1468	26.3327	26.224	26.2448	26.2652	26.4115	26.5914	26.4119	26.6759	11	11	11	32.7	36.694	0	40.884	P29218-3;P29218;P29218-2	P29218-3;P29218;P29218-2	Inositol monophosphatase 1	IMPA1
24.8246	24.8009	23.4171	24.4308	23.3472	24.4524	24.7001	24.8586	24.8649	25.2586	25.2358	25.2312	24.399	22.4896	24.7906	24.1833	25.1721	25.5849	5	5	5	16	38.091	0	8.7385	P29279;P29279-2	P29279;P29279-2	Connective tissue growth factor	CTGF
23.0677	22.211	23.6167	22.4532	22.9238	23.3669	22.7268	22.6947	23.4706	22.643	22.7315	23.7768	23.0194	22.5657	24.0434	23.5829	23.1102	24.1582	14	14	13	17.6	108.27	0	34.414	P29317;P29317-2	P29317	Ephrin type-A receptor 2	EPHA2
29.6006	29.627	29.5603	29.4359	29.41	29.4686	29.3873	29.5629	29.4834	29.5225	29.3987	29.4854	29.6469	29.469	29.5705	29.6247	29.5921	29.5574	48	48	48	77.8	70.81	0	274.87	P13797;P13797-3;P13797-2;P13796;Q14651	P13797;P13797-3;P13797-2	Plastin-3	PLS3
26.9726	27.0073	26.9001	26.8373	27.0104	26.8687	26.9456	26.7859	26.8631	26.8707	26.8371	26.7675	24.8086	25.9822	26.7073	26.7714	26.8932	26.855	101	101	100	35.5	481.01	0	323.31	Q7Z6Z7-3;Q7Z6Z7;Q7Z6Z7-2;A5YM72-2;A5YM72-4;A5YM72-5;A5YM72-3	Q7Z6Z7-3;Q7Z6Z7;Q7Z6Z7-2	E3 ubiquitin-protein ligase HUWE1	HUWE1
25.0144	24.4452	25.2393	24.413	25.2409	25.1746	24.2166	25.0011	25.0904	25.0718	25.0398	24.6497	24.6106	25.3183	25.0594	25.4789	25.1715	25.0253	9	9	9	43.3	32.868	0	15.141	P29372;P29372-5;P29372-4;P29372-2	P29372;P29372-5;P29372-4;P29372-2	DNA-3-methyladenine glycosylase	MPG
26.7915	27.1281	26.8076	27.4265	27.4494	27.0833	27.1872	27.2483	27.2301	27.2773	27.1779	27.1855	27.3877	27.4025	27.3904	27.4846	27.2896	27.5486	16	16	11	75.3	22.367	0	43.062	Q9NR31;Q9NR31-2	Q9NR31;Q9NR31-2	GTP-binding protein SAR1a	SAR1A
22.8431	22.3336	22.8708	22.5185	22.7857	22.7545	22.9162	22.3051	22.3694	22.604	21.3709	22.4972	21.3514	22.8803	22.9825	22.5875	22.4926	22.4178	15	15	15	15.3	133.27	0	39.948	P29474;P29474-3;P29474-2	P29474	Nitric oxide synthase, endothelial	NOS3
27.5303	27.5587	27.5589	27.8137	27.5385	27.4638	27.6178	27.5686	27.3971	27.3664	27.4305	27.435	27.2299	27.3857	27.3777	27.7108	27.3456	27.3967	15	15	15	54.3	33.824	0	36.983	P19623	P19623	Spermidine synthase	SRM
22.4949	20.141	22.2863	22.7294	22.0319	22.5618	22.0747	22.2728	23.0089	22.849	22.7697	23.1271	21.3165	21.4214	23.0128	22.3281	22.7942	23.2893	14	14	14	19.6	97.55	0	35.106	P29590;P29590-5;P29590-11;P29590-4;P29590-2;P29590-9;P29590-3;P29590-8;P29590-12;P29590-14;P29590-10;P29590-13	P29590;P29590-5;P29590-11;P29590-4;P29590-2;P29590-9;P29590-3;P29590-8;P29590-12;P29590-14;P29590-10;P29590-13	Protein PML	PML
27.6065	28.1645	28.0515	28.04	27.9902	27.7878	27.7098	28.2242	27.8013	27.181	27.0847	28.1358	28.2053	27.8714	27.6111	28.4554	27.038	27.1092	22	22	1	63.7	31.121	0	110.84	P29692;P29692-2	P29692;P29692-2	Elongation factor 1-delta	EEF1D
24.775	25.0544	25.0593	25.3165	25.2391	25.1437	25.0305	25.249	25.1717	24.9527	25.1323	25.343	25.2527	25.3208	25.2407	25.6875	25.3112	25.494	7	7	7	40.5	21.627	0	18.8	Q9ULZ3;Q9ULZ3-3;Q9ULZ3-2	Q9ULZ3;Q9ULZ3-3;Q9ULZ3-2	Apoptosis-associated speck-like protein containing a CARD	PYCARD
23.9484	23.9358	23.471	23.7106	23.6981	23.7061	23.5829	23.1876	23.6329	23.7186	23.7603	23.5601	24.3778	23.9379	23.9891	23.3934	23.5127	23.308	8	8	8	23.8	46.701	0	51.811	Q96M27;Q96M27-3;Q96M27-2;Q96M27-5;Q96M27-4	Q96M27;Q96M27-3;Q96M27-2;Q96M27-5	Protein PRRC1	PRRC1
26.3313	25.4123	25.571	25.1143	24.9987	25.0181	25.4903	26.7493	25.5004	25.7697	25.8124	26.3239	25.3717	24.793	24.7753	25.6217	25.9136	25.9819	17	10	7	52.4	42.123	0	22.577	P29992	P29992	Guanine nucleotide-binding protein subunit alpha-11	GNA11
23.7279	23.2634	23.0944	23.7422	23.0352	23.0656	23.215	23.0066	23.0254	23.2915	23.0856	22.888	23.3679	23.2567	23.0937	23.2567	23.0121	23.2697	10	10	10	24.9	61.719	0	24.545	P30038;P30038-3;P30038-2	P30038;P30038-3;P30038-2	Delta-1-pyrroline-5-carboxylate dehydrogenase, mitochondrial	ALDH4A1
23.0449	23.0554	23.0539	22.6929	22.8884	22.8776	22.8743	22.7596	22.9047	22.9058	22.8184	22.9697	22.4355	22.5671	23.0906	23.3335	23.56	23.1019	11	11	11	22.7	67.256	0	52.769	Q86TU7;Q86TU7-3;Q86TU7-2	Q86TU7;Q86TU7-3;Q86TU7-2	Histone-lysine N-methyltransferase setd3	SETD3
30.047	30.4041	30.072	30.1416	30.0943	30.1031	30.3833	30.1631	30.0769	30.1697	30.1835	29.9986	30.4195	30.0006	30.2829	30.3501	30.167	30.1676	25	25	25	83	25.035	0	128.44	P30041	P30041	Peroxiredoxin-6	PRDX6
27.6855	27.6879	27.3263	27.595	26.8875	27.036	27.6193	27.4301	27.5564	26.987	26.9891	27.3598	27.301	27.0404	27.4323	27.3071	26.8772	27.4189	9	9	9	56.3	22.119	0	44.252	P30043	P30043	Flavin reductase (NADPH)	BLVRB
27.2593	27.2896	27.1319	27.1395	27.0884	27.1311	27.5241	27.1824	27.243	27.0623	27.0417	27.104	26.9067	27.1483	26.9943	27.1662	27.1712	27.0363	16	16	16	55.4	37.92	0	75.359	Q9H2U2;Q9H2U2-3;Q9H2U2-2;Q9H2U2-6;Q9H2U2-4	Q9H2U2;Q9H2U2-3;Q9H2U2-2;Q9H2U2-6	Inorganic pyrophosphatase 2, mitochondrial	PPA2
27.6228	27.6061	27.7253	27.8272	27.6716	27.6853	27.4724	27.4948	27.6721	27.5143	27.4312	27.534	27.7421	27.7101	27.6693	27.7296	27.6742	27.7317	49	49	49	46.3	121.65	0	197.77	O94979-3;O94979-9;O94979-2;O94979;O94979-8;O94979-6;O94979-10;O94979-4;O94979-7;O94979-5;Q9NQW1-2;Q9NQW1-4;Q9NQW1-5;Q9NQW1	O94979-3;O94979-9;O94979-2;O94979;O94979-8;O94979-6;O94979-10;O94979-4;O94979-7;O94979-5	Protein transport protein Sec31A	SEC31A
29.5487	29.579	29.033	29.5459	29.0304	29.1712	29.3776	29.2519	29.2126	29.113	29.1449	28.8867	29.1653	29.0805	29.3013	29.064	29.3215	29.1839	12	12	12	47.5	25.838	0	77.379	P30048-2;P30048	P30048-2;P30048	Thioredoxin-dependent peroxide reductase, mitochondrial	PRDX3
27.4054	27.8939	28.6378	29.3072	27.6096	29.2728	27.7774	27.6215	27.9779	28.4844	28.7194	27.076	28.8284	28.8974	27.6769	29.2782	29.1722	29.0252	6	6	6	51.2	17.49	0	55.071	P30049	P30049	ATP synthase subunit delta, mitochondrial	ATP5D
21.881	21.8855	21.6092	21.7596	21.782	21.5692	21.9144	22.2099	21.9176	21.8617	21.1625	21.039	22.2754	22.0586	21.953	21.6122	21.9746	21.5761	12	12	12	19.1	87.99	0	11.464	Q8IYB8	Q8IYB8	ATP-dependent RNA helicase SUPV3L1, mitochondrial	SUPV3L1
28.2368	28.0398	28.1236	28.3244	28.3377	28.2416	28.3286	28.1698	28.0612	28.3802	28.4283	28.0905	28.443	28.2877	28.1975	28.3277	28.3138	28.2807	18	18	18	66.9	31.387	0	164.09	P30084	P30084	Enoyl-CoA hydratase, mitochondrial	ECHS1
25.7337	25.8781	25.99	25.9258	26.1461	26.0512	25.9297	26.0287	26.1096	25.9594	26.1451	25.9406	25.9376	26.1387	26.3752	26.3367	26.3867	26.2247	14	14	14	55.7	33.419	0	85.521	Q9P015	Q9P015	39S ribosomal protein L15, mitochondrial	MRPL15
31.2614	31.1974	31.1066	31.4028	31.1862	31.2682	31.4275	31.2055	31.1665	30.9877	31.027	31.0517	31.418	31.1588	31.1397	31.2552	31.1564	31.0324	48	48	48	70.3	56.782	0	323.31	P30101	P30101	Protein disulfide-isomerase A3	PDIA3
28.8142	28.9185	28.855	28.6336	28.625	28.8005	29.0468	28.965	28.6791	28.6457	28.697	28.7236	28.9808	28.5339	28.758	29.0089	28.6675	29.0076	20	20	20	79.8	26.21	0	91.768	Q9HB71;Q9HB71-3;Q9HB71-2	Q9HB71;Q9HB71-3	Calcyclin-binding protein	CACYBP
26.4801	25.421	26.4162	25.6479	25.5926	25.5937	25.1221	25.7548	26.6355	24.887	25.9102	25.6219	25.853	26.0645	26.0737	26.0188	26.1832	25.8769	7	7	7	52.1	17.663	0	78.945	Q9Y3D0	Q9Y3D0	Mitotic spindle-associated MMXD complex subunit MIP18	FAM96B
22.5176	22.2313	22.5804	21.1341	21.9416	22.2178	22.952	22.3805	22.5513	22.1667	22.5881	22.7502	22.1663	21.1428	21.3142	21.6033	22.2014	24.192	16	9	9	35.9	66.213	0	17.94	P30154;P30154-2;P30154-5;P30154-4;P30154-3	P30154;P30154-2;P30154-5;P30154-4;P30154-3	Serine/threonine-protein phosphatase 2A 65 kDa regulatory subunit A beta isoform	PPP2R1B
21.1985	21.3621	21.3571	19.2242	21.0039	21.9977	22.0716	22.2091	22.1937	22.5757	21.9718	21.5525	21.8384	22.1551	21.8522	22.9547	22.1709	20.2812	7	7	7	10.4	91.866	0	9.625	P30260;P30260-2	P30260;P30260-2	Cell division cycle protein 27 homolog	CDC27
26.336	25.4942	23.8382	24.3484	23.533	24.8436	26.3424	26.5303	25.6681	25.7625	25.8401	25.915	24.944	25.2287	26.0049	25.7538	26.4158	25.7847	7	7	7	44.4	22.04	0	29.307	P30405;P30405-2	P30405	Peptidyl-prolyl cis-trans isomerase F, mitochondrial	PPIF
26.7754	26.0741	25.7116	25.3277	25.4313	25.5009	26.2745	26.7154	26.0656	26.32	26.1548	26.4146	25.8516	25.7403	25.8185	26.1026	26.3264	26.0998	21	21	20	55	38.044	0	53.781	P25685;P25685-2	P25685;P25685-2	DnaJ homolog subfamily B member 1	DNAJB1
24.7849	24.4242	24.1743	24.6575	24.6937	24.5275	24.5197	24.4507	24.5114	24.2705	24.9977	25.1674	24.369	23.3752	24.4963	23.8276	23.7022	24.2547	17	17	13	45.7	48.14	0	111.96	P30419-2;P30419	P30419-2;P30419	Glycylpeptide N-tetradecanoyltransferase 1	NMT1
27.7159	27.9911	27.7778	27.8932	27.7083	27.8544	27.93	28.0259	27.8902	27.71	27.6968	27.9078	27.6894	27.7408	27.8397	27.894	27.9044	28.1361	20	20	20	68	36.032	0	144.34	P30519;P30519-2	P30519;P30519-2	Heme oxygenase 2	HMOX2
28.2364	28.2914	28.1199	28.1816	28.2556	28.1804	28.3312	28.2842	28.1169	28.0186	28.0288	28.0701	28.2098	28.2028	28.1301	28.1137	27.9845	28.0653	38	38	38	59.4	79.685	0	207.19	P51659;P51659-3;P51659-2	P51659;P51659-3;P51659-2	Peroxisomal multifunctional enzyme type 2;(3R)-hydroxyacyl-CoA dehydrogenase;Enoyl-CoA hydratase 2	HSD17B4
26.406	26.2778	26.2995	26.3944	26.2697	26.3372	26.2895	26.2336	26.3116	26.1089	26.1363	26.1918	26.4851	26.3798	26.4663	26.4401	26.1984	26.2649	20	20	20	56.8	51.7	0	77.402	P00390-2;P00390;P00390-3;P00390-4;P00390-5	P00390-2;P00390;P00390-3;P00390-4;P00390-5	Glutathione reductase, mitochondrial	GSR
27.0815	27.2759	29.6052	28.7662	28.9142	29.528	27.8061	27.4792	28.9973	28.5876	28.9912	27.5221	29.4964	29.359	28.1124	28.9708	28.9068	29.0807	4	4	4	27.2	18.828	0	7.3644	P30536	P30536	Translocator protein	TSPO
23.4499	23.6116	23.4319	23.4764	23.4742	23.3218	23.4468	23.5579	23.42	23.3664	23.2971	23.2818	23.5641	23.3336	23.4216	23.4237	22.6496	23.449	14	14	14	29.1	65.697	0	20.556	Q8WX92;Q8WX92-2	Q8WX92;Q8WX92-2	Negative elongation factor B	NELFB
24.9673	23.2417	24.9769	24.7254	24.7317	24.9939	24.6943	24.7544	25.0962	24.7687	24.7058	24.8529	24.0959	24.9587	25.1032	24.6949	25.0133	25.1217	55	55	52	43.6	156.78	0	152	P30622-2;P30622-1;P30622	P30622-2;P30622-1;P30622	CAP-Gly domain-containing linker protein 1	CLIP1
27.4625	27.4706	27.3984	27.6915	27.4367	27.2845	27.1567	27.2533	27.2937	27.5911	27.3635	27.325	27.734	27.5618	27.5823	27.7883	27.453	27.4683	117	117	117	50.9	292.75	0	323.31	Q92616	Q92616	Translational activator GCN1	GCN1L1
28.5496	27.6857	27.8492	27.6492	27.7072	27.7757	28.5268	28.442	28.3762	28.5655	28.1225	28.5374	28.2189	27.8428	28.2114	28.2742	28.4419	28.4211	23	23	23	63.2	44.875	0	81.445	Q9BTV4	Q9BTV4	Transmembrane protein 43	TMEM43
24.4115	24.601	24.1491	24.5901	24.4359	24.6711	25.0141	24.5252	24.7192	24.1338	24.3151	24.4328	24.5474	24.4843	24.5566	24.6007	24.3221	24.3938	17	16	16	40.8	57.206	0	48.036	P30837	P30837	Aldehyde dehydrogenase X, mitochondrial	ALDH1B1
24.4608	21.9	24.4211	23.8072	24.0596	24.397	24.2715	24.1423	24.2701	24.1757	24.1705	24.1202	23.0974	24.0562	23.9624	23.8539	24.06	24.0961	29	29	29	29.5	133.9	0	71.465	P30876	P30876	DNA-directed RNA polymerase II subunit RPB2	POLR2B
26.6092	26.5538	26.4666	26.4438	26.4165	26.2052	26.2341	26.2058	25.9545	26.281	26.0298	25.5755	26.5769	26.2685	26.1238	26.4644	26.2548	25.8497	21	21	21	38.6	72.691	0	118.03	P31040;P31040-2;P31040-3	P31040;P31040-2;P31040-3	Succinate dehydrogenase [ubiquinone] flavoprotein subunit, mitochondrial	SDHA
26.3752	26.3557	26.1201	26.1601	26.2714	26.22	26.2983	26.2314	26.207	26.1455	26.1842	26.2998	25.9778	26.2373	26.3403	26.1371	26.2988	25.9852	29	17	17	66	50.582	0	152.7	P31150	P31150	Rab GDP dissociation inhibitor alpha	GDI1
26.9756	27.0403	26.514	26.6089	26.6391	26.6399	27.2197	26.6432	26.8109	26.3527	26.8284	27.7791	26.8305	27.0694	27.1167	26.9358	27.6939	26.7903	4	4	4	61.6	10.116	0	26.862	Q9H3K6;Q9H3K6-2	Q9H3K6;Q9H3K6-2	BolA-like protein 2	BOLA2
27.7191	27.5792	27.5174	27.7255	27.4146	27.3399	27.6355	27.4524	27.3806	27.6688	27.521	27.6892	27.7612	27.5134	27.5466	27.8733	27.694	27.7591	36	29	27	76.2	61.174	0	203.99	Q9H223	Q9H223	EH domain-containing protein 4	EHD4
26.2113	26.177	26.1199	25.7867	25.7663	26.0353	26.1294	25.9355	25.9979	26.1733	26.2308	26.3289	26.0711	25.8979	26.0737	26.3086	26.0836	26.1879	20	20	20	56.7	44.868	0	183.28	P31689;P31689-2	P31689;P31689-2	DnaJ homolog subfamily A member 1	DNAJA1
23.5205	23.4946	23.4603	23.6606	23.2809	23.606	23.5653	23.2845	23.6523	23.3367	23.1896	21.9698	23.2909	23.2069	23.0734	23.3873	23.9047	23.4916	16	16	12	41.2	55.686	0	18.816	P31749;P31749-2;P31751;P31751-2	P31749;P31749-2	RAC-alpha serine/threonine-protein kinase	AKT1
31.9093	32.0002	31.9768	31.9308	31.8841	32.0475	32.0349	31.9052	31.7919	31.7647	31.8092	31.7584	31.9525	31.7864	31.7166	32.026	31.8523	32.0953	29	29	26	80	29.174	0	323.31	P62258;P62258-2	P62258;P62258-2	14-3-3 protein epsilon	YWHAE
26.1171	26.6718	26.9317	26.8753	26.9604	26.9886	26.7981	26.9974	26.9805	26.9564	26.7651	26.9397	26.9845	26.8409	27.1063	27.1605	27.0813	27.2213	12	12	12	41.1	35.329	0	128.92	P31937	P31937	3-hydroxyisobutyrate dehydrogenase, mitochondrial	HIBADH
27.625	26.8961	27.388	27.418	27.4788	27.3303	27.3087	27.377	27.1175	27.8033	27.6195	27.5345	27.8708	27.7955	27.6836	27.7633	27.7095	27.47	49	49	49	69.2	87.798	0	205.38	P47897;P47897-2	P47897;P47897-2	Glutamine--tRNA ligase	QARS
25.5728	25.6128	25.3706	26.0344	25.9263	25.7757	25.8575	25.9569	25.7227	25.7639	25.6774	25.6797	25.9755	25.9797	25.7421	25.9827	25.7372	25.1486	9	9	9	49.1	36.926	0	105.87	P31942;P31942-3;P31942-2;P31942-4;P31942-5;P31942-6	P31942;P31942-3;P31942-2;P31942-4;P31942-5	Heterogeneous nuclear ribonucleoprotein H3	HNRNPH3
25.8392	26.1158	25.7685	25.6528	25.7664	25.5539	25.862	25.8228	25.5737	25.8401	25.7954	25.4467	25.8943	25.7409	25.743	25.8427	25.7314	25.6901	17	17	12	50.3	49.229	0	250.49	P31943	P31943	Heterogeneous nuclear ribonucleoprotein H;Heterogeneous nuclear ribonucleoprotein H, N-terminally processed	HNRNPH1
23.5336	23.0084	22.0688	23.5851	23.6606	23.2223	23.3551	23.296	21.6904	27.478	23.8442	23.9961	23.7301	23.3712	23.7363	23.0214	23.0407	23.3703	13	13	13	42.1	27.679	0	46.182	P31944	P31944	Caspase-14;Caspase-14 subunit p17, mature form;Caspase-14 subunit p10, mature form;Caspase-14 subunit p20, intermediate form;Caspase-14 subunit p8, intermediate form	CASP14
31.3416	31.4834	31.0038	30.8457	30.7502	30.8608	31.0569	30.924	30.9212	30.9989	31.0483	31.014	31.3553	31.1774	31.0389	31.2619	31.0609	31.23	21	21	21	87.4	22.391	0	323.31	P37802;P37802-2;Q9UI15	P37802;P37802-2	Transgelin-2	TAGLN2
26.6506	26.7335	26.3518	26.9954	26.4814	26.1071	26.911	26.7833	26.1781	26.1747	26.0671	22.4356	26.2337	25.9694	25.7772	26.1676	25.6795	26.6185	24	1	1	79.5	27.85	0.0051981	1.5411	P31946-2	P31946-2	14-3-3 protein beta/alpha;14-3-3 protein beta/alpha, N-terminally processed	YWHAB
25.142	24.9732	25.0996	24.8538	24.5602	24.866	25.0526	24.9496	24.6391	24.9522	24.8698	24.8328	24.8373	24.8818	24.6501	25.1416	24.9861	24.7892	5	5	5	15.4	31.192	0.00021413	3.988	Q13643	Q13643	Four and a half LIM domains protein 3	FHL3
27.2316	27.3047	27.3001	27.2986	27.1797	27.1245	27.3255	27.286	27.2946	27.1295	27.027	27.2258	27.2691	27.1365	27.1084	27.1596	27.1817	27.2515	34	34	34	69.1	64.615	0	221.87	P31939;P31939-2	P31939;P31939-2	Bifunctional purine biosynthesis protein PURH;Phosphoribosylaminoimidazolecarboxamide formyltransferase;IMP cyclohydrolase	ATIC
30.7417	30.1024	30.9273	30.5723	31.0676	30.8519	29.7903	30.4622	30.9209	30.1828	30.5446	30.1682	30.4175	30.6017	30.2376	30.6977	30.5106	30.9189	8	8	8	85.7	11.74	0	162.12	P31949	P31949	Protein S100-A11;Protein S100-A11, N-terminally processed	S100A11
30.1263	30.2596	30.2802	30.1588	30.0563	30.266	30.0379	30.1629	30.1655	29.9489	29.9093	30.1308	30.0441	29.9749	30.1269	30.0565	30.0657	30.2781	14	14	14	74.6	28.315	0	230.96	P04632;Q96L46	P04632	Calpain small subunit 1	CAPNS1
26.2706	25.469	23.8714	24.3158	24.4074	24.8556	25.9483	25.5365	24.9443	25.0448	24.9415	25.0937	24.2641	24.2137	25.6424	24.7934	24.7022	19.5486	9	9	9	48.3	20.016	0	17.556	P32321;P32321-2	P32321;P32321-2	Deoxycytidylate deaminase	DCTD
29.1563	29.1177	29.0748	29.3788	29.0975	29.0602	29.4412	29.368	28.9775	28.9743	28.9297	28.8772	29.1836	29.0764	28.869	29.3855	28.8953	29.1036	17	13	13	76.2	32.922	0	211.94	P52907	P52907	F-actin-capping protein subunit alpha-1	CAPZA1
26.1254	26.1988	25.8423	25.9255	25.9673	25.8954	25.9539	25.9111	26.1076	25.9004	25.8641	25.8723	25.9664	25.8331	25.9325	25.6929	25.7799	26.0063	24	24	24	62.2	55.366	0	137.69	P49419-2;P49419;P49419-4	P49419-2;P49419;P49419-4	Alpha-aminoadipic semialdehyde dehydrogenase	ALDH7A1
22.6509	23.0321	23.1301	23.0423	22.2002	22.7087	23.407	23.2401	22.9469	23.3802	23.3133	23.8822	22.3811	22.6408	22.8099	23.0791	23.7181	23.656	15	12	11	31.8	67.208	0	19.671	P32456;Q96PP8-2	P32456	Interferon-induced guanylate-binding protein 2	GBP2
26.6179	26.7477	26.6005	26.6178	26.1495	26.5823	26.7749	26.455	26.4935	26.4394	26.431	26.5244	26.5121	26.3054	26.4915	26.4163	26.5695	26.576	16	16	14	42.8	39.869	0	48.922	Q9Y376	Q9Y376	Calcium-binding protein 39	CAB39
29.8533	29.8456	29.6946	30.1757	29.5971	29.291	29.6298	30.0381	29.7796	29.9893	29.3406	29.6543	30.3871	29.7355	30.5437	30.0556	29.5282	30.3128	17	17	17	70.3	21.863	0	120.27	P32969	P32969	60S ribosomal protein L9	RPL9
27.4814	27.4097	27.4256	27.039	26.7732	27.2857	27.2962	27.338	27.2918	27.3059	27.2314	27.1973	27.1408	27.1504	26.8162	26.9959	27.1411	27.5258	6	6	6	42.3	20.505	0	26.13	Q9UBQ0;Q9UBQ0-2	Q9UBQ0;Q9UBQ0-2	Vacuolar protein sorting-associated protein 29	VPS29
29.9966	30.1116	29.966	29.7606	29.9682	29.9821	29.8953	29.7096	29.745	29.8101	29.8567	29.8251	29.8169	29.8193	29.7169	29.9705	29.7638	29.8786	22	16	16	72.7	27.764	0	323.31	P27348	P27348	14-3-3 protein theta	YWHAQ
24.6277	23.6443	24.3531	24.9198	24.9266	24.6888	24.2926	24.3652	24.6258	25.2032	25.2393	25.2333	25.1112	25.2989	25.2105	25.0615	25.1473	25.0128	28	28	28	44.8	89.677	0	83.883	Q13616	Q13616	Cullin-1	CUL1
25.9678	25.9281	25.888	26.2927	25.9671	25.9241	25.8326	25.8888	25.6594	25.7152	25.667	25.8107	25.7724	25.8887	25.8174	26.07	25.9792	26.0678	8	8	8	38.2	37.92	0	64.31	O15126;O15126-2	O15126;O15126-2	Secretory carrier-associated membrane protein 1	SCAMP1
24.079	23.6823	23.8747	24.2946	23.8277	24.046	24.0794	23.8924	23.9304	23.9154	23.4885	23.72	23.9833	23.9677	24.2349	24.0806	23.9395	24.2279	28	28	28	26	164.97	0	98.051	P33527-2;P33527;P33527-9;P33527-6;P33527-5;P33527-4;P33527-3;P33527-8;P33527-7;O15438;O15438-4	P33527-2;P33527;P33527-9;P33527-6;P33527-5;P33527-4;P33527-3;P33527-8;P33527-7	Multidrug resistance-associated protein 1	ABCC1
27.0377	27.1205	27.0419	27.1277	26.9259	26.9214	26.9916	26.9789	26.9985	26.976	26.7919	26.8152	27.6361	27.1281	27.0588	27.114	26.9335	26.8777	50	50	50	46.2	140.47	0	145.42	P26640;P26640-2	P26640	Valine--tRNA ligase	VARS
24.6758	24.7232	24.2562	24.8436	23.7835	23.848	24.236	24.0901	24.0003	24.8801	24.4705	24.0258	24.0439	24.0973	24.5537	23.4154	24.683	23.7945	24	24	24	42.8	82.285	0	39.43	P33992	P33992	DNA replication licensing factor MCM5	MCM5
25.6868	25.9354	25.8415	25.6456	25.62	25.8384	25.681	25.8033	25.7658	25.6971	25.7907	25.863	25.4908	25.6624	25.486	25.5534	25.5627	25.5024	22	22	22	38	74.605	0	178.42	O76094;O76094-2	O76094;O76094-2	Signal recognition particle subunit SRP72	SRP72
21.1418	20.9423	20.332	20.9186	21.2827	21.1767	21.1576	20.6808	20.7608	20.2584	20.4878	20.9388	21.3011	21.0739	21.1594	20.4174	20.8876	20.9223	4	4	4	11.5	58.025	0.00022222	4.8479	P34059	P34059	N-acetylgalactosamine-6-sulfatase	GALNS
26.8521	27.0186	26.723	26.9195	26.8021	26.7768	26.8542	26.721	26.7415	26.6244	26.6023	26.6469	26.8326	26.8813	26.8328	26.34	26.6791	26.7438	24	24	24	44.9	62.942	0	137.21	O43776;O43776-2	O43776	Asparagine--tRNA ligase, cytoplasmic	NARS
26.6393	26.7154	26.8699	27.1257	27.046	26.7423	27.0684	27.0283	26.7341	26.4938	26.6634	26.6527	27.2658	26.8888	26.5267	26.7137	26.7069	26.5431	24	24	23	66.9	53.454	0	83.339	P34897-3;P34897;P34897-2	P34897-3;P34897;P34897-2	Serine hydroxymethyltransferase, mitochondrial	SHMT2
28.0235	28.3113	28.2706	28.3222	28.2994	28.1839	28.4077	28.1129	28.2157	27.9722	28.0927	28.2526	28.2827	28.2814	28.222	28.2471	28.2293	28.1948	59	59	55	72.9	94.33	0	323.31	P34932;P34932-2	P34932	Heat shock 70 kDa protein 4	HSPA4
28.6361	28.6379	28.7867	28.6984	28.7189	28.7547	28.8265	28.6432	28.6082	28.5161	28.473	28.4451	28.618	28.5167	28.8067	28.7938	28.636	28.7565	15	15	15	45.6	44.552	0	80.36	P07339	P07339	Cathepsin D;Cathepsin D light chain;Cathepsin D heavy chain	CTSD
26.3048	26.0807	26.1798	26.416	26.4963	26.2832	26.4745	26.4666	26.3045	26.7312	26.4733	26.4252	26.8246	26.7829	26.6613	26.5896	26.6299	26.5228	39	39	38	50.2	90.932	0	101.52	O43143	O43143	Pre-mRNA-splicing factor ATP-dependent RNA helicase DHX15	DHX15
29.2333	29.3515	29.0719	29.1123	29.2278	29.0638	29.4837	29.1993	29.1249	29.0714	29.0636	29.0754	29.1916	29.0097	28.9988	29.1721	29.1523	28.8437	45	45	33	84	50.663	0	323.31	P50395;P50395-2	P50395;P50395-2	Rab GDP dissociation inhibitor beta	GDI2
27.3668	27.5073	27.54	27.5754	27.1099	26.9568	27.308	27.0202	27.1664	27.4724	27.4018	27.3857	27.2332	27.0686	27.0272	27.2865	27.1445	27.5396	36	32	32	57.7	85.496	0	239.34	P35222	P35222	Catenin beta-1	CTNNB1
30.2179	29.8164	30.0074	30.2285	30.3171	30.377	30.2949	30.4165	30.1719	30.2109	30.4235	30.2043	30.4839	30.319	30.4866	30.2816	30.3836	30.4227	20	20	20	69.9	29.804	0	247.13	P35232;P35232-2	P35232	Prohibitin	PHB
27.4242	27.4447	27.0524	26.8848	26.9764	26.7887	27.0579	26.9877	26.8788	26.8251	27.1361	26.9494	27.2345	27.327	27.1403	27.3798	27.1523	27.3958	10	10	10	73.3	17.143	0	66.409	P52434;P52434-3;P52434-4;P52434-2;P52434-5	P52434;P52434-3;P52434-4;P52434-2	DNA-directed RNA polymerases I, II, and III subunit RPABC3	POLR2H
26.9281	27.2877	27.0773	27.3763	27.0254	27.0025	27.272	27.259	26.9997	26.8374	26.9783	26.9526	27.1848	26.9023	26.9054	27.106	27.0411	27.0228	13	13	13	61.3	25.206	0	35.537	P62993;P62993-2	P62993;P62993-2	Growth factor receptor-bound protein 2	GRB2
26.7613	26.431	26.6621	26.8019	27.1032	27.0432	26.3519	26.7086	26.4657	26.3368	26.4775	25.9167	26.8216	26.8865	26.8881	26.6759	26.7098	27.0404	6	6	6	76.9	13.569	0	18.751	P35244	P35244	Replication protein A 14 kDa subunit	RPA3
24.12	23.8957	24.3942	23.9309	24.1092	24.251	23.1682	23.8428	24.4385	24.1552	24.0772	24.2293	23.3588	24.4987	24.18	24.6538	24.3533	24.2804	8	8	8	30.3	39.681	0	27.578	P35249;P35249-2	P35249;P35249-2	Replication factor C subunit 4	RFC4
22.7989	22.5481	22.1424	22.404	22.228	22.0027	23.0397	23.5365	22.1984	22.3173	22.4823	23.3113	22.2942	21.9955	22.142	22.1275	23.4096	22.6334	6	6	6	20.3	39.157	0	12.25	P35250;P35250-2	P35250;P35250-2	Replication factor C subunit 2	RFC2
30.0161	30.4388	30.0558	29.8239	29.6368	29.6542	30.252	29.7803	29.7867	29.0284	29.9739	30.4769	29.587	29.7466	29.3414	29.5491	30.6007	29.7796	8	8	8	62.5	14.787	0	78.72	P35268	P35268	60S ribosomal protein L22	RPL22
27.3778	27.4185	27.5843	27.5385	27.2953	27.5751	27.6434	27.5826	27.2996	27.2845	27.195	27.2719	27.5413	27.2507	27.294	27.5238	27.0665	27.4551	19	19	19	64.4	28.763	0	120.25	Q9Y3A5	Q9Y3A5	Ribosome maturation protein SBDS	SBDS
28.0707	28.0497	27.6134	27.9289	27.8192	28.0658	28.1336	27.9398	28.01	27.7519	27.8158	27.6647	28.0274	27.6824	27.8517	27.8697	27.774	27.8871	18	18	17	82.8	29.644	0	211.76	O95865	O95865	N(G),N(G)-dimethylarginine dimethylaminohydrolase 2	DDAH2
23.5347	22.9437	23.6342	23.4287	23.4247	23.4837	23.7595	23.5207	23.6103	23.7738	23.6941	23.5548	22.8354	22.8816	23.779	23.3113	23.6804	23.5871	31	31	31	25.3	174.76	0	59.394	P35573;P35573-2;P35573-3	P35573;P35573-2;P35573-3	Glycogen debranching enzyme;4-alpha-glucanotransferase;Amylo-alpha-1,6-glucosidase	AGL
32.6641	32.5197	32.6326	32.7843	32.708	32.4466	32.7689	32.5713	32.5956	32.7364	32.5139	32.5531	32.7208	32.7283	32.7346	32.8568	32.6878	32.8677	222	222	188	74.8	226.53	0	323.31	P35579;P35579-2;REV__Q9UKV3-5;REV__Q9UKV3;P13535	P35579;P35579-2	Myosin-9	MYH9
29.9487	29.2735	29.0558	30.0462	29.4642	28.8873	30.0469	29.2808	29.0107	29.8135	29.0885	28.4552	29.8365	29.475	28.7749	29.9776	29.1466	28.6226	171	147	138	67.8	229	0	323.31	P35580;P35580-5;P35580-2;P35580-3;P35580-4	P35580;P35580-5;P35580-2;P35580-3;P35580-4	Myosin-10	MYH10
23.2228	23.3687	23.341	23.3492	23.2431	23.2791	23.5318	23.3452	23.343	23.1409	23.1732	22.9884	23.4013	23.12	23.3752	22.8625	23.0185	23.2842	12	12	12	36	51.908	0	56.356	O95219;O95219-2	O95219;O95219-2	Sorting nexin-4	SNX4
25.7827	25.7384	25.7708	25.6781	25.64	25.5669	25.4335	25.7719	25.4004	25.5517	25.4236	25.6727	25.7564	25.5602	25.5706	25.4322	25.5718	25.3853	21	21	21	57	62.288	0	111.15	Q9BY44-3;Q9BY44;Q9BY44-4;Q9BY44-2	Q9BY44-3;Q9BY44;Q9BY44-4;Q9BY44-2	Eukaryotic translation initiation factor 2A;Eukaryotic translation initiation factor 2A, N-terminally processed	EIF2A
27.2546	27.1936	26.6885	27.0288	26.8204	26.9196	26.9777	27.063	26.8247	26.7423	26.7165	26.7838	26.9098	26.8605	26.8204	26.7758	26.8789	26.9451	15	15	6	63.3	22.222	0	140.79	P30085;P30085-3	P30085;P30085-3	UMP-CMP kinase	CMPK1
25.2213	25.1229	24.9422	25.4731	25.2507	25.2733	25.3636	25.1115	25.0585	24.9937	24.7352	24.7517	25.2109	25.2149	24.9216	25.4592	25.1059	25.0371	20	20	19	42.9	69.984	0	82.795	P35611-2;P35611-6;P35611;P35611-3;P35611-4;P35611-5	P35611-2;P35611-6;P35611;P35611-3;P35611-4;P35611-5	Alpha-adducin	ADD1
27.4324	27.4836	27.5682	27.0485	27.149	27.3366	27.2226	27.3087	27.3247	27.2539	27.2725	27.303	27.3476	27.3393	27.2925	27.1986	27.36	27.3029	28	28	28	52.9	61.585	0	224.32	Q14247;Q14247-3;Q14247-2	Q14247;Q14247-3;Q14247-2	Src substrate cortactin	CTTN
25.9632	25.9422	26.2547	25.9142	25.991	26.1567	25.986	26.166	26.1602	25.8139	25.8836	26.1171	26.0101	25.7369	25.7956	26.1106	25.7685	25.9467	20	20	20	45.1	66.392	0	168.41	Q13492-3;Q13492-2;Q13492-5;Q13492;Q13492-4;O60641-3;O60641-4;O60641	Q13492-3;Q13492-2;Q13492-5;Q13492;Q13492-4	Phosphatidylinositol-binding clathrin assembly protein	PICALM
23.3376	22.0444	22.5957	21.9863	22.8647	22.6844	23.1394	22.7132	22.2444	22.6536	22.528	21.848	22.4431	22.7508	22.3926	22.8777	22.4989	22.3758	25	25	25	17.7	212.57	0	46.467	P35658-2;P35658-4;P35658;P35658-3;P35658-5	P35658-2;P35658-4;P35658;P35658-3;P35658-5	Nuclear pore complex protein Nup214	NUP214
27.129	27.0898	27.2364	27.0224	26.9252	26.9062	27.3211	27.3823	26.9441	26.8977	27.0005	26.8792	27.1757	26.9925	26.92	27.1357	26.9706	27.0038	15	15	15	62.6	33.178	0	84.149	P25325;P25325-2	P25325;P25325-2	3-mercaptopyruvate sulfurtransferase	MPST
23.6863	24.6477	23.5147	23.1574	23.3625	22.4904	21.6987	22.8093	23.9555	21.5976	19.5553	23.4911	22.9117	23.0875	23.2605	22.9802	22.3394	23.6197	4	4	4	26.4	11.776	0.00040725	3.0196	P35754	P35754	Glutaredoxin-1	GLRX
22.6698	22.6355	22.7372	22.8116	22.288	22.4306	23.0853	22.6115	22.4613	22.0895	21.9871	23.5186	22.3211	21.9762	22.2782	22.3252	22.3253	21.9817	6	6	4	18.1	42.447	0	17.297	P35813;P35813-2;P35813-3	P35813;P35813-2;P35813-3	Protein phosphatase 1A	PPM1A
28.9082	28.946	28.8108	29.0667	28.6348	28.8754	29.0951	28.9544	28.9006	28.6917	28.6036	28.6915	28.9387	28.7467	28.785	28.9205	28.8413	28.8574	40	40	40	72.7	60.533	0	138.59	P49368;P49368-2	P49368;P49368-2	T-complex protein 1 subunit gamma	CCT3
23.8669	23.7188	23.6849	23.7931	23.6383	24.0797	23.6405	23.678	24.8412	23.6634	23.8615	23.6214	24.0772	24.0326	23.7823	24.3841	24.0414	24.149	22	22	22	22.9	151.53	0	46.033	P35968;P35968-2;P35968-3;P35916-1;P35916	P35968	Vascular endothelial growth factor receptor 2	KDR
27.112	27.0713	27.1727	26.9914	26.9078	26.7586	26.9364	26.7028	26.9877	26.7984	26.8412	27.0324	27.4065	27.1581	27.1447	27.2093	27.033	27.309	7	7	6	36.1	20.811	0	91.317	Q13185	Q13185	Chromobox protein homolog 3	CBX3
21.8896	22.4476	21.9524	22.6288	22.5161	22.9121	23.3733	22.6958	22.7947	22.5593	22.7116	23.357	22.5289	22.9248	22.3007	22.7183	23.0963	22.7729	8	8	8	19	58.992	0	26.552	P36269-2;P36269;P36269-3	P36269-2;P36269;P36269-3	Gamma-glutamyltransferase 5;Gamma-glutamyltransferase 5 heavy chain;Gamma-glutamyltransferase 5 light chain	GGT5
26.9261	26.5452	26.6225	26.3572	26.5182	26.1025	26.6544	26.4	26.2493	26.4528	26.8156	26.6022	25.4064	25.8819	26.2056	25.7813	26.8422	26.1598	10	10	10	50	20.878	0	88.658	P36404;P36404-2	P36404;P36404-2	ADP-ribosylation factor-like protein 2	ARL2
25.9859	25.8638	25.6347	25.4943	26.0815	25.9661	24.4143	25.8221	26.1738	25.8864	26.0416	25.902	25.4279	26.1264	26.401	25.8168	26.284	25.6904	10	10	10	64.3	20.455	0	89.503	P36405	P36405	ADP-ribosylation factor-like protein 3	ARL3
27.9857	28.0553	27.9509	28.2157	28.0535	28.1862	28.3266	28.1388	27.9616	27.7475	27.7936	27.7683	28.1077	27.7526	27.9559	28.0692	27.9099	27.8891	17	17	17	56.1	27.843	0	26.684	P38117;P38117-2	P38117;P38117-2	Electron transfer flavoprotein subunit beta	ETFB
25.4811	25.6098	25.2711	25.5849	25.3392	25.8134	25.5522	25.3274	25.4978	25.4007	25.4399	25.2426	25.5117	25.4411	25.6781	25.4293	25.4687	25.4016	22	22	16	60.2	44.424	0	70.68	P36507	P36507	Dual specificity mitogen-activated protein kinase kinase 2	MAP2K2
25.086	25.0552	23.686	25.3609	24.2138	23.96	25.4733	24.8726	24.3329	24.6291	24.0996	23.9498	25.1864	24.3346	25.1637	24.738	24.7311	20.9833	13	13	1	46	32.996	0	54.661	P36542	P36542	ATP synthase subunit gamma, mitochondrial	ATP5C1
26.9077	27.0501	26.9291	27.1908	26.6193	26.9604	27.3002	27.2663	26.773	26.8374	26.4069	26.721	27.1286	26.7706	27.0906	27.2654	27.051	27.1365	20	20	20	73.5	26.145	0	79.208	P36543;P36543-3;P36543-2;Q96A05	P36543;P36543-3;P36543-2	V-type proton ATPase subunit E 1	ATP6V1E1
26.2023	26.0118	26.0689	25.7136	26.1579	26.2928	25.4792	25.9963	26.3111	26.248	26.1665	26.177	25.9516	26.1914	26.2881	26.0441	26.2884	26.2774	14	14	14	37.4	50.151	0	43.292	P36551;P36551-2	P36551	Oxygen-dependent coproporphyrinogen-III oxidase, mitochondrial	CPOX
27.4844	27.0047	28.0499	27.357	27.5511	27.7282	27.5896	27.929	27.7862	27.8477	27.8386	27.736	27.9932	27.8948	27.7858	28.0973	27.9079	28.2978	24	24	21	77.4	38.169	0	78.942	O75436;O75436-2	O75436;O75436-2	Vacuolar protein sorting-associated protein 26A	VPS26A
25.2824	23.2611	24.913	24.7337	24.5736	24.6056	23.7551	24.7803	25.1504	23.2835	24.1664	23.5816	24.5626	24.6191	25.1316	24.731	24.3392	24.4212	5	5	5	34	22.519	0	10.094	P36639;P36639-4;P36639-3;P36639-2	P36639;P36639-4;P36639-3;P36639-2	7,8-dihydro-8-oxoguanine triphosphatase	NUDT1
25.7205	25.5453	25.6886	25.0151	24.9572	24.9359	25.0384	25.2131	25.3036	25.3714	25.3625	25.4396	25.3799	25.2965	25.2576	25.4442	25.2563	25.4218	23	23	23	42.3	76.758	0	95.745	Q06210-2;Q06210;O94808	Q06210-2;Q06210	Glutamine--fructose-6-phosphate aminotransferase [isomerizing] 1	GFPT1
25.0196	25.5577	24.7868	25.7319	25.0019	25.0367	25.805	25.9148	24.5241	25.3844	24.5841	24.3695	25.4245	24.4305	25.7474	25.7547	24.8218	24.6687	15	2	2	48	36.983	0	36.658	P36873;P36873-2	P36873;P36873-2	Serine/threonine-protein phosphatase PP1-gamma catalytic subunit	PPP1CC
27.1479	27.0013	27.1381	27.1048	26.7235	26.9657	27.0828	26.973	26.8954	26.9343	26.903	26.7614	27.0766	26.9802	26.95	27.1146	26.8132	26.8939	19	19	19	58.7	38.534	0	218.42	Q9UJZ1;Q9UJZ1-2	Q9UJZ1;Q9UJZ1-2	Stomatin-like protein 2, mitochondrial	STOML2
23.2864	23.1905	23.206	23.3728	23.3446	23.2929	22.9405	22.9191	20.9651	22.6344	23.1152	22.8185	23.2047	23.2823	18.8372	23.7399	23.0942	23.5905	2	2	2	30.4	14.523	0	7.1446	P36954	P36954	DNA-directed RNA polymerase II subunit RPB9	POLR2I
25.9525	26.0632	25.6432	25.9074	25.775	25.8397	25.8825	25.8224	25.7698	25.6297	25.7053	25.7398	26.0315	25.5946	25.6749	25.6692	25.6679	25.5686	7	7	7	31.6	30.895	0	37.942	P42126-2;P42126	P42126-2;P42126	Enoyl-CoA delta isomerase 1, mitochondrial	ECI1
24.1721	24.2625	24.1956	24.4147	24.1515	24.0599	24.4335	24.2185	24.0872	24.0602	23.7476	24.0674	24.3722	24.1187	24.0952	24.0883	23.9859	24.0737	17	17	17	33.1	75.475	0	35.079	P28288;P28288-2;P28288-3	P28288;P28288-2	ATP-binding cassette sub-family D member 3	ABCD3
26.3331	26.8102	26.4243	26.1699	26.4561	26.3275	27.1308	26.0743	26.5912	25.5848	26.168	26.3622	25.7752	26.4114	26.6409	26.3284	26.4514	26.5111	12	12	12	54.1	19.525	0	23.575	P36969-2;P36969	P36969-2;P36969	Phospholipid hydroperoxide glutathione peroxidase, mitochondrial	GPX4
26.2983	26.3911	25.9988	25.8947	26.0442	26.0681	26.454	26.1977	26.1394	25.9326	25.8945	25.9942	25.8872	26.0119	26.1669	25.9564	26.0811	26.1634	22	22	22	45.9	63.836	0	130.35	Q86UE4	Q86UE4	Protein LYRIC	MTDH
22.5469	22.5987	21.3472	21.9344	21.1064	23.4348	20.8333	22.9288	23.4098	23.2314	23.1832	23.6871	20.6865	22.5869	23.562	22.6781	23.3153	23.6878	12	12	12	25.6	64.567	0	90.692	P37173;P37173-2	P37173;P37173-2	TGF-beta receptor type-2	TGFBR2
23.5906	23.2748	23.1505	23.4114	22.9755	23.041	22.9501	23.2728	22.8034	22.8166	22.9785	23.1819	22.9914	23.2641	22.1194	22.9931	23.0465	22.0725	8	8	8	16.7	53.254	0	21.526	P37198	P37198	Nuclear pore glycoprotein p62	NUP62
24.8182	24.8088	24.5228	24.3384	24.6261	24.587	24.3697	24.7412	24.5929	24.4223	24.6166	24.4005	24.498	24.5061	24.5214	24.3556	24.522	24.1363	16	16	16	34.8	70.832	0	25.901	O43252	O43252	Bifunctional 3-phosphoadenosine 5-phosphosulfate synthase 1;Sulfate adenylyltransferase;Adenylyl-sulfate kinase	PAPSS1
24.876	25.1871	24.672	25.0893	25.0774	24.8291	24.7536	24.8042	24.2661	24.8154	24.6976	24.5235	25.2171	24.6416	25.0152	24.5371	24.9433	24.8535	15	15	15	44.8	48.115	0	83.619	P37268;P37268-5;P37268-2;P37268-3;P37268-4	P37268;P37268-5;P37268-2;P37268-3;P37268-4	Squalene synthase	FDFT1
23.0216	23.1201	22.9667	22.8256	22.7356	22.9839	22.9951	22.7327	23.0238	22.8325	22.7845	22.811	23.21	23.1506	23.2046	22.701	22.8331	23.2856	10	10	10	20.3	86.401	0	58.362	O95140;O95140-2	O95140	Mitofusin-2	MFN2
30.4925	30.5725	30.7101	30.5434	30.3355	30.7031	30.3892	30.3873	30.4398	30.1865	30.3424	30.4472	30.2263	30.421	30.447	30.3763	30.2934	30.7969	28	28	28	50.7	37.54	0	65.297	P37837	P37837	Transaldolase	TALDO1
31.1571	31.0968	31.0691	31.1578	31.0415	31.0325	31.2078	30.9075	31	30.9693	30.7838	30.8764	31.2642	31.0596	31.0225	31.1577	31.001	31.0583	46	46	46	76.6	57.116	0	323.31	P07237	P07237	Protein disulfide-isomerase	P4HB
25.3288	25.4059	25.3862	25.1383	25.265	25.4343	25.7216	25.4461	25.6213	25.0587	25.1689	25.1839	25.1904	25.1106	25.1709	25.1611	25.0576	24.8245	17	17	16	42.8	52.384	0	58.855	P48637;P48637-2	P48637;P48637-2	Glutathione synthetase	GSS
23.663	23.9774	24.2156	25.1923	24.8018	24.6657	24.3593	19.4051	24.4269	24.0742	24.2381	23.8401	24.9835	25.063	24.6913	24.4127	24.3915	24.5334	11	11	8	31.5	42.331	0	17.922	P38159;P38159-2;Q96E39;P38159-3	P38159;P38159-2;Q96E39	RNA-binding motif protein, X chromosome;RNA-binding motif protein, X chromosome, N-terminally processed;RNA binding motif protein, X-linked-like-1	RBMX;RBMXL1
20.5746	20.6331	20.6571	20.9907	19.4474	21.188	20.206	20.833	21.5907	20.553	20.4583	21.1591	19.2272	20.3267	20.5101	20.8667	21.264	21.0114	4	4	4	6.3	87.56	0.00024091	6.7658	P38435;P38435-2	P38435;P38435-2	Vitamin K-dependent gamma-carboxylase	GGCX
27.0145	26.9456	27.0102	26.8815	26.9897	27.0351	26.8654	26.8224	26.896	26.7477	26.7193	26.7891	26.9744	26.939	26.7634	26.7557	26.6873	26.7161	20	20	20	51.5	56.639	0	96.843	Q9UHG3;Q9UHG3-2	Q9UHG3;Q9UHG3-2	Prenylcysteine oxidase 1	PCYOX1
25.7395	25.736	25.815	25.0934	25.4839	25.9041	25.6169	25.5683	25.5206	25.4299	25.4977	25.6482	25.3399	25.5684	26.1365	25.6581	25.7549	25.3948	13	13	13	47.6	34.899	0	42.682	O43704	O43704	Sulfotransferase family cytosolic 1B member 1	SULT1B1
25.1853	25.2352	25.1329	25.4704	25.0212	25.1993	25.3575	25.1988	24.9323	25.002	24.8821	24.9542	25.2533	24.8004	24.8825	25.2254	24.8734	24.8377	7	5	4	40.2	24.267	0	82.31	O95716	O95716	Ras-related protein Rab-3D	RAB3D
22.1202	22.7942	23.3758	21.451	22.6621	22.6643	21.9129	22.0011	22.9858	21.5147	22.6716	23.5671	21.9613	22.1832	23.1452	22.2014	22.582	22.9012	2	2	2	18.3	18.119	0	44.901	P38936	P38936	Cyclin-dependent kinase inhibitor 1	CDKN1A
30.0994	29.4619	30.2291	29.9041	30.0239	30.3647	30.7525	30.6697	31.2134	29.6411	29.8826	29.6489	30.2085	30.2177	30.3264	30.2127	29.8158	29.8848	16	16	16	68.3	16.06	0	31.989	P39019	P39019	40S ribosomal protein S19	RPS19
23.7759	23.655	23.7271	24.0498	23.9008	23.533	24.1962	24.3477	24.1876	23.6114	23.4502	23.3785	23.7707	23.8655	23.8285	23.7666	24.012	24.0434	7	7	7	26.1	42.456	0	15.331	Q6DKK2	Q6DKK2	Tetratricopeptide repeat protein 19, mitochondrial	TTC19
24.4909	23.6224	24.9116	23.7652	24.2793	24.9828	24.4303	24.438	25.0336	24.9393	25.2497	26.0061	23.2184	24.7024	24.4869	23.9745	24.5921	25.3018	15	15	15	19.4	135.76	0	40.103	P39060-2;P39060-1;P39060	P39060-2;P39060-1;P39060	Collagen alpha-1(XVIII) chain;Endostatin	COL18A1
22.7209	23.9318	23.1428	24.7164	24.5542	24.7407	20.0258	23.8136	23.9005	24.0559	24.2871	23.6888	24.8652	25.2405	24.3157	24.2458	24.2251	23.9034	1	1	1	13.1	19.733	0	11.574	P39210	P39210	Protein Mpv17	MPV17
24.746	24.5993	24.6296	24.6846	24.4464	24.4669	24.7844	24.6423	24.6307	24.3719	24.3568	24.5265	24.9729	24.5971	24.7217	24.6067	24.3522	24.4862	10	10	10	24.7	50.381	0	33.561	Q92791	Q92791	Synaptonemal complex protein SC65	LEPREL4
27.7584	28.1082	28.1495	28.2519	28.1549	27.9044	28.1192	28.1016	27.8904	27.9823	28.1141	27.8909	28.1315	28.0916	27.5926	28.1401	27.6807	27.8997	15	15	10	53.8	28.585	0	111.43	P39687;O95626	P39687	Acidic leucine-rich nuclear phosphoprotein 32 family member A	ANP32A
27.1979	27.3473	27.0841	27.2363	27.3088	27.2087	27.3122	27.2486	27.0626	27.0321	26.9347	26.7176	27.0833	27.1443	27.2693	27.0141	27.0882	27.2728	23	23	23	54.8	50.097	0	66.635	P30520;Q8N142;Q8N142-2	P30520	Adenylosuccinate synthetase isozyme 2	ADSS
23.8844	23.8209	23.8656	25.0086	24.0846	23.8101	24.3406	24.1197	23.417	23.626	23.6116	23.6102	24.056	23.8994	23.7603	24.5427	23.8721	23.3361	4	4	4	26.8	15.425	0	22.851	Q9Y3E0	Q9Y3E0	Vesicle transport protein GOT1B	GOLT1B
22.6548	22.7193	22.7811	22.5579	22.8705	23.4973	23.6127	22.7887	23.107	22.7286	23.3924	23.6553	23.2909	22.4233	22.96	22.7703	23.0475	22.8672	11	11	11	17	103.54	0	10.875	P40189;P40189-3;P40189-2	P40189;P40189-3	Interleukin-6 receptor subunit beta	IL6ST
27.9242	27.9229	27.9277	28.1137	27.9441	27.7405	27.9715	27.94	27.7498	27.8062	27.6248	27.6101	28.0226	27.8446	27.8216	27.835	27.8746	27.7388	35	35	35	59.5	88.549	0	310.31	Q13263;Q13263-2	Q13263;Q13263-2	Transcription intermediary factor 1-beta	TRIM28
29.8886	29.7299	30.008	30.0291	29.8535	29.5715	29.796	29.6716	29.5653	29.5761	29.619	29.6952	29.584	29.8455	29.7769	29.9443	29.6513	29.7849	52	52	52	65.3	113.8	0	323.31	P22314-2;P22314	P22314-2;P22314	Ubiquitin-like modifier-activating enzyme 1	UBA1
28.5937	28.5183	29.2585	28.8404	29.1305	29.0081	28.8596	28.7045	28.9393	28.7353	28.9166	29.1644	28.882	28.9392	28.9082	28.9502	28.7282	28.9789	11	11	11	45.1	29.574	0	144.43	P40261	P40261	Nicotinamide N-methyltransferase	NNMT
22.5947	22.5764	22.4134	22.5491	21.8853	22.2429	22.6697	22.5512	21.7342	22.3586	22.3172	22.1622	22.3071	22.1605	21.802	22.929	22.3597	21.7785	6	6	6	30.2	29.172	0	10.307	Q14331	Q14331	Protein FRG1	FRG1
26.7556	26.7631	26.4437	25.7083	26.6281	26.7098	26.2554	26.9718	26.733	26.4248	26.6799	27.0791	25.7984	27.0492	27.204	26.1806	27.0744	26.7626	7	7	7	57.9	18.565	0	26.646	P40616-2;P40616	P40616-2;P40616	ADP-ribosylation factor-like protein 1	ARL1
23.877	24.0498	24.2476	23.9295	24.2033	24.1845	23.8647	24.0194	24.1742	23.9562	23.7674	23.6481	24.0866	23.6793	23.8904	24.0643	23.8558	24.1249	15	15	15	28.2	73.562	0	21.368	Q6PI48	Q6PI48	Aspartate--tRNA ligase, mitochondrial	DARS2
22.4313	23.0676	22.2362	19.6246	20.5089	22.7979	22.441	22.59	22.8847	22.5234	22.1201	22.5731	22.7057	22.0154	22.9279	21.2164	22.5281	22.6919	17	17	17	19.9	127.52	0	57.22	P40818;P40818-2	P40818;P40818-2	Ubiquitin carboxyl-terminal hydrolase 8	USP8
26.4325	26.5595	26.2957	26.3042	26.2034	26.2969	26.5679	26.4894	26.2087	26.2483	26.1594	26.1291	26.2212	26.1085	25.9837	26.5274	25.9683	26.1971	10	10	10	54.2	28.86	0	26.704	Q16775-2;Q16775;Q16775-3	Q16775-2;Q16775	Hydroxyacylglutathione hydrolase, mitochondrial	HAGH
28.6392	28.6486	29.2329	28.8688	29.1032	29.0076	28.7079	28.8041	28.8833	29.0268	29.0555	29.1219	28.8932	29.0982	29.0208	29.1858	29.0277	28.8514	17	17	17	52.6	38.627	0	121.72	P40925-3;P40925;P40925-2	P40925-3;P40925;P40925-2	Malate dehydrogenase, cytoplasmic	MDH1
28.0951	28.0961	27.9048	28.1507	27.9594	28.0161	28.0603	28.0549	28.0308	27.9129	27.7931	27.8255	28.1077	27.8445	28.0155	27.8899	27.7058	27.7629	35	35	35	64.8	60.977	0	200.46	O43242;O43242-2	O43242;O43242-2	26S proteasome non-ATPase regulatory subunit 3	PSMD3
23.0412	23.043	24.0878	23.7684	23.9488	24.1804	22.6501	23.6837	24.1842	24.2655	23.9075	24.2107	23.4456	24.06	24.0722	24.5731	23.8933	23.732	13	13	13	56.4	36.104	0	25.412	P40937-2;P40937	P40937-2;P40937	Replication factor C subunit 5	RFC5
22.9137	22.4736	22.0318	22.1449	21.5875	21.878	22.4072	22.6863	22.1994	22.2871	22.1934	22.1138	22.3928	21.7083	19.2324	22.445	22.1019	22.0123	7	7	7	23	40.556	0	23.833	P40938;P40938-2	P40938;P40938-2	Replication factor C subunit 3	RFC3
24.5375	24.4265	24.3735	24.793	24.5055	24.7466	24.9623	24.5423	24.6577	24.1424	24.1888	24.2549	24.5114	23.7343	24.5598	24.5515	23.843	24.2811	7	7	7	34	30.005	0	17.003	P07738	P07738	Bisphosphoglycerate mutase	BPGM
27.3027	27.3305	27.2115	27.2559	27.3163	27.2348	27.381	27.0087	27.1404	27.2956	27.0581	27.1755	27.3507	27.1351	27.3002	27.0483	27.1609	27.0376	20	20	20	53.6	51.109	0	71.646	P41091;Q2VIR3;Q2VIR3-2	P41091;Q2VIR3;Q2VIR3-2	Eukaryotic translation initiation factor 2 subunit 3;Putative eukaryotic translation initiation factor 2 subunit 3-like protein	EIF2S3;EIF2S3L
31.6136	31.9434	31.6607	31.7598	31.8331	31.7844	31.5458	31.6451	31.5128	31.439	31.5921	31.3558	31.7651	31.4432	31.4673	31.6637	31.4389	31.6177	20	20	20	79.7	30.791	0	221.64	P60174;P60174-1;P60174-4	P60174;P60174-1;P60174-4	Triosephosphate isomerase	TPI1
25.741	24.6158	25.6819	25.9332	25.8654	26.1321	25.8401	25.9804	26.4465	24.9536	26.0755	25.4421	26.1467	26.4108	26.3772	26.3625	26.0869	25.1809	6	6	6	57.7	15.383	0	15.876	Q8IXM3	Q8IXM3	39S ribosomal protein L41, mitochondrial	MRPL41
24.3535	24.5648	24.4827	24.4707	24.6487	24.4488	24.7195	24.3251	24.2163	24.2506	24.0951	24.2931	24.3142	24.2727	24.565	24.1671	24.248	24.3566	12	12	12	29.4	51.095	0	50.548	Q8N684-2;Q8N684;Q8N684-3	Q8N684-2;Q8N684;Q8N684-3	Cleavage and polyadenylation specificity factor subunit 7	CPSF7
31.7138	31.6059	31.8991	31.3815	31.7809	31.8448	31.3489	31.2847	31.5449	31.4362	31.5019	31.5135	30.986	31.6679	31.5449	31.6654	31.6941	31.7659	23	23	19	79.9	22.11	0	70.148	Q06830	Q06830	Peroxiredoxin-1	PRDX1
26.6954	26.857	26.6788	26.7197	26.5886	26.8317	27.1718	26.8682	26.7441	26.603	26.5825	26.7575	26.9013	26.5898	26.7027	26.5989	26.3855	26.5128	23	23	23	62.4	44.743	0	57.374	Q9NTK5;Q9NTK5-2;Q9NTK5-3	Q9NTK5;Q9NTK5-2;Q9NTK5-3	Obg-like ATPase 1	OLA1
27.9778	27.895	27.9449	27.8847	28.2483	28.3698	27.7968	28.1262	28.2203	27.8854	28.1109	27.8006	28.2396	28.1935	28.2502	27.9631	27.9143	28.1085	36	36	36	54.9	83.165	0	174.4	P41250	P41250	Glycine--tRNA ligase	GARS
30.2328	29.9639	30.1422	29.0112	30.0633	29.9754	29.3505	29.9772	29.9534	29.838	29.8541	29.8735	29.3338	29.9259	29.8444	30.2546	30.0074	30.1443	14	14	14	50.2	24.831	0	75.121	P62906	P62906	60S ribosomal protein L10a	RPL10A
27.4672	25.4446	25.8297	26.1187	26.512	27.2947	26.0498	27.1291	26.9638	26.5836	27.1762	26.161	27.2512	27.6979	27.5156	27.0471	26.5452	26.6442	9	9	2	66.4	12.732	0	97.32	P41567	P41567	Eukaryotic translation initiation factor 1	EIF1
26.9854	26.7528	26.9648	26.9565	26.8728	26.4856	26.9398	26.6629	26.6803	26.7257	26.5841	26.6153	26.5576	26.956	26.8221	27.0423	26.7475	26.6094	58	58	58	50.5	138.83	0	203.71	O60841	O60841	Eukaryotic translation initiation factor 5B	EIF5B
26.4596	26.5956	26.6256	26.509	26.3353	26.5976	26.3933	26.2889	26.5497	26.2782	26.2248	26.3999	26.5137	26.2891	26.3528	26.4787	26.2536	25.9161	24	24	23	59.5	56.578	0	99.004	Q9Y6G9	Q9Y6G9	Cytoplasmic dynein 1 light intermediate chain 1	DYNC1LI1
25.778	25.6821	25.5747	25.5676	25.5399	25.3352	25.144	25.4487	25.458	25.4786	25.58	25.1075	25.3498	25.2957	25.197	25.4584	25.2862	25.2386	21	21	21	50.5	68.137	0	64.441	P27694	P27694	Replication protein A 70 kDa DNA-binding subunit;Replication protein A 70 kDa DNA-binding subunit, N-terminally processed	RPA1
25.607	25.6553	25.3412	25.2216	25.3666	25.2982	25.3137	25.2421	25.0211	25.3739	25.0163	24.1825	25.4615	25.2421	24.9656	25.3093	25.1612	25.4596	23	23	7	58.4	50.67	0	91.938	P42167;P42167-3	P42167	Lamina-associated polypeptide 2, isoforms beta/gamma;Thymopoietin;Thymopentin	TMPO
27.5984	27.5045	27.267	27.629	27.615	27.3195	27.7779	28.2128	27.6973	28.1531	27.7384	28.0423	27.9492	27.8152	27.7807	27.985	27.7939	27.7334	39	39	35	65	81.744	0	190.27	P14923	P14923	Junction plakoglobin	JUP
25.6433	25.5469	25.4659	25.6441	25.1926	25.1697	25.462	25.2538	25.1532	25.2727	25.1708	25.429	25.5501	25.5015	25.2219	25.6835	25.3418	25.0728	20	20	20	48.1	61.049	0	49.501	P13674;P13674-2;P13674-3	P13674;P13674-2;P13674-3	Prolyl 4-hydroxylase subunit alpha-1	P4HA1
26.6305	26.77	26.4626	26.7948	26.4572	26.484	26.8628	26.8203	26.3034	26.3475	26.4005	26.329	26.7406	26.5354	26.2071	26.771	26.5236	26.791	14	14	14	68.1	26.458	0	93.306	P41227;P41227-2;Q9BSU3	P41227;P41227-2	N-alpha-acetyltransferase 10	NAA10
23.3561	23.6571	23.0504	23.455	22.7649	22.4796	23.9847	22.4057	22.9293	23.7761	22.233	22.8813	23.4536	22.7828	23.648	23.2904	22.8635	22.5541	8	8	3	35.9	36.853	0	19.107	P42330;P42330-2;P17516	P42330;P42330-2	Aldo-keto reductase family 1 member C3	AKR1C3
27.7588	27.693	27.5178	27.8261	27.5881	27.6044	27.6956	27.5179	27.62	27.513	27.3573	27.3798	27.8048	27.6276	27.6055	27.353	27.4117	27.1878	25	25	25	67.4	45.531	0	95.325	Q15008;Q15008-4;Q15008-3;Q15008-2	Q15008;Q15008-4;Q15008-3;Q15008-2	26S proteasome non-ATPase regulatory subunit 6	PSMD6
22.8354	22.3222	22.8455	22.4635	22.2275	22.5641	22.7715	22.4852	22.5355	23.1306	22.6639	22.6298	22.0278	22.8826	22.8401	23.2338	22.7553	22.7548	27	27	27	17.3	236.83	0	63.689	P42356;P42356-2;Q8N8J0;A4QPH2-4;A4QPH2;A4QPH2-2	P42356	Phosphatidylinositol 4-kinase alpha	PI4KA
24.0238	24.8016	23.9522	24.0655	23.9254	24.2185	23.9889	23.9682	24.3709	24.1765	24.0662	23.9922	24.4956	23.7969	24.3184	23.6737	24.2037	24.2967	27	27	27	38.2	98.655	0	233.98	P42566;P42566-2	P42566	Epidermal growth factor receptor substrate 15	EPS15
25.41	25.878	26.2861	25.8811	26.0149	26.3709	25.9872	26.1432	25.7562	26.1769	26.3975	26.5172	25.4224	26.0775	25.8184	26.44	26.6333	25.9482	9	9	9	41.2	31.608	0	29.779	P42574	P42574	Caspase-3;Caspase-3 subunit p17;Caspase-3 subunit p12	CASP3
25.4798	25.5611	25.211	25.788	25.3396	25.5455	25.5635	25.456	25.564	25.5077	25.3237	25.2699	25.07	25.5697	25.179	25.4996	25.406	25.0982	45	45	44	45.6	119.39	0	142.83	O75146;O75146-2	O75146;O75146-2	Huntingtin-interacting protein 1-related protein	HIP1R
22.5804	22.65	22.6819	22.5335	22.3615	22.5279	22.6434	22.3088	22.7629	22.3615	22.4156	22.3484	22.6485	22.3683	22.662	22.3919	22.6938	22.5766	9	9	9	22.8	58.946	0	33.821	Q3LXA3;Q3LXA3-2	Q3LXA3;Q3LXA3-2	Bifunctional ATP-dependent dihydroxyacetone kinase/FAD-AMP lyase (cyclizing);ATP-dependent dihydroxyacetone kinase;FAD-AMP lyase (cyclizing)	DAK
27.4281	27.4693	27.4152	27.4255	27.3601	27.3358	27.4933	27.3788	27.3709	27.0878	27.1849	27.2514	27.4839	27.3393	27.3533	27.3438	27.2021	27.2	26	26	26	54.6	52.904	0	323.31	O00232;O00232-2	O00232;O00232-2	26S proteasome non-ATPase regulatory subunit 12	PSMD12
30.5146	29.9283	30.5251	29.5609	29.9577	30.54	29.8971	30.728	31.0341	29.8268	30.2349	30.0146	30.0099	30.3418	30.7947	30.2626	30.5267	30.6258	11	11	11	50.4	14.551	0	51.574	P42766	P42766	60S ribosomal protein L35	RPL35
27.5344	27.4533	27.1964	27.4716	27.4844	27.4802	27.4253	27.2983	27.4401	27.2502	27.335	27.3708	27.761	27.6648	27.4839	27.4622	27.4765	27.1446	15	15	15	30.8	55.799	0	78.47	P42785;P42785-2	P42785;P42785-2	Lysosomal Pro-X carboxypeptidase	PRCP
22.2407	20.7323	21.8548	21.0192	22.0883	22.7966	22.2194	22.8101	23.1791	22.2603	23.5808	23.3199	19.5691	22.8466	23.0253	24.0418	23.1151	22.7495	32	32	32	14.3	347.6	0	67.681	P42858	P42858	Huntingtin	HTT
24.2997	21.2521	24.353	24.626	24.3511	23.9013	24.1686	20.6722	23.8763	22.4878	24.5751	24.92	23.1543	24.6574	24.6293	24.5174	24.5391	22.6326	43	2	2	59	85.561	0	21.219	P42892-3;P42892-4;P42892	P42892-3;P42892-4;P42892	Endothelin-converting enzyme 1	ECE1
21.5391	22.4073	21.6321	21.1776	21.5142	21.2211	19.8517	20.5343	20.8196	22.2336	21.2979	21.2915	20.4456	22.5287	22.06	22.651	21.6847	21.958	43	43	2	58.8	85.807	0	172.81	P42892-2	P42892-2	Endothelin-converting enzyme 1	ECE1
24.8962	25.039	24.9566	25.0081	24.8348	24.9004	25.2009	24.8007	24.8788	24.6064	24.7712	24.7247	24.7629	24.8328	24.9049	24.6962	24.7035	24.9444	16	16	16	33.6	74.423	0	60.537	Q15067;Q15067-2;Q15067-3	Q15067;Q15067-2;Q15067-3	Peroxisomal acyl-coenzyme A oxidase 1	ACOX1
23.8761	23.7849	23.8203	23.6525	23.6248	23.953	23.8438	23.7158	23.8837	23.5721	23.6676	23.4485	23.5873	23.5544	23.5083	23.4468	23.9096	23.7997	6	6	6	23.5	44.863	0	19.606	Q9GZZ9;Q9GZZ9-2	Q9GZZ9;Q9GZZ9-2	Ubiquitin-like modifier-activating enzyme 5	UBA5
24.0246	24.1597	23.9749	24.0353	24.0945	23.8549	24.2586	24.0462	24.0606	23.9291	24.0089	23.5997	24.0648	23.8738	23.7376	24.1301	23.9261	23.6433	12	11	11	27	61.189	0	42.766	Q96FN4;Q96FN4-2	Q96FN4;Q96FN4-2	Copine-2	CPNE2
25.3521	24.9276	24.6927	25.5163	24.8147	24.183	25.2435	24.9494	24.1986	24.7436	24.3753	23.9412	24.8612	25.2976	24.3348	25.2823	24.5328	24.1841	18	18	18	31.5	94.622	0	53.266	P43243;P43243-2	P43243	Matrin-3	MATR3
24.6384	24.7215	24.6421	24.8761	24.5977	24.9107	24.9015	24.6689	24.7911	24.3312	24.4664	24.4111	24.8717	24.7561	24.7312	24.918	24.5967	24.2666	18	17	17	41.7	54.366	0	84.205	O75439	O75439	Mitochondrial-processing peptidase subunit beta	PMPCB
25.4352	25.4734	25.3538	25.5556	25.6867	25.6223	25.5588	25.9119	25.351	25.3205	25.4281	24.9898	25.5295	25.6055	25.3078	25.3721	25.4276	25.4425	27	27	27	48.3	80.852	0	70.585	P43304;P43304-2	P43304;P43304-2	Glycerol-3-phosphate dehydrogenase, mitochondrial	GPD2
27.9504	28.124	28.0054	28.6045	28.1081	28.1105	28.5345	28.2154	28.1293	28.0112	27.9359	27.8356	28.1208	28.2515	28.066	28.0065	28.0984	28.2046	5	5	5	30.8	32.235	0	24.698	P43307;P43307-2	P43307;P43307-2	Translocon-associated protein subunit alpha	SSR1
20.6476	20.7278	20.765	20.8529	19.829	20.4677	21.0701	20.6273	20.7037	20.2372	20.4505	21.1854	20.891	20.1816	20.7167	20.7444	20.3875	19.5649	7	7	7	13.3	68.019	0	20.67	P43378	P43378	Tyrosine-protein phosphatase non-receptor type 9	PTPN9
27.9304	27.7292	28.2839	27.1233	28.0164	28.013	28.2755	27.8617	27.8557	27.8032	27.9127	27.5717	27.6668	27.813	27.4961	27.9957	27.7688	27.9284	8	8	8	50.5	23.239	0	29.985	P43487-2;P43487	P43487-2;P43487	Ran-specific GTPase-activating protein	RANBP1
27.8807	27.9658	28.0577	27.9353	28.1753	28.1631	28.1209	28.0763	28.0335	27.7698	27.8207	28.0633	28.1725	28.1552	28.2111	27.8299	27.9944	28.1043	29	29	29	71.7	55.52	0	238.45	P43490	P43490	Nicotinamide phosphoribosyltransferase	NAMPT
27.18	26.9642	27.1614	26.8836	27.1159	27.2359	27.055	27.1122	27.0343	26.7669	26.9022	26.8399	27.1288	26.9163	26.8903	27.0578	26.9362	27.1766	10	10	10	34.3	35.386	0	50.901	Q8TC12;Q8TC12-2;Q8TC12-3;Q96NR8	Q8TC12;Q8TC12-2;Q8TC12-3	Retinol dehydrogenase 11	RDH11
26.1156	26.2947	25.7867	26.3358	26.4938	26.3492	26.358	26.3249	26.1619	26.2164	26.2481	26.2626	26.3981	26.5009	26.0038	25.7497	26.3591	26.0108	14	14	14	49.8	35.39	0	103.73	P43897;P43897-2;P43897-4;P43897-3	P43897;P43897-2	Elongation factor Ts, mitochondrial	TSFM
23.538	21.0047	24.869	23.4211	24.9551	25.0256	22.9067	23.3258	25.0707	24.5571	24.9285	25.0772	22.7239	25.0242	25.0285	24.948	25.1299	24.6668	2	2	2	9.9	22.763	0	19.973	P45877	P45877	Peptidyl-prolyl cis-trans isomerase C	PPIC
24.8125	24.7548	25.0108	24.6591	24.642	24.8233	24.8114	24.9533	24.8828	24.5951	24.5442	24.6369	24.838	25.1128	24.748	25.2603	24.5327	24.882	6	6	6	26.5	27.166	0	8.5029	Q712K3	Q712K3	Ubiquitin-conjugating enzyme E2 R2	UBE2R2
23.9042	23.7346	23.1	23.9472	23.1571	23.2542	23.9822	23.7904	23.2604	23.3648	23.2704	22.6637	23.9589	23.5409	23.0846	23.8742	23.1896	23.2496	4	4	4	13.1	22.225	0	11.363	P45973	P45973	Chromobox protein homolog 5	CBX5
27.1696	27.007	27.0446	27.1164	26.8243	26.9416	26.9327	27.1093	26.9064	26.9326	26.8264	26.4017	27.0242	26.7913	26.6815	26.8018	26.9132	27.0781	33	33	33	51.2	79.467	0	246.66	P28331;P28331-2;P28331-4;P28331-5;P28331-3	P28331;P28331-2;P28331-4;P28331-5;P28331-3	NADH-ubiquinone oxidoreductase 75 kDa subunit, mitochondrial	NDUFS1
22.1968	22.4578	21.9375	20.5305	22.1942	22.3894	22.0859	22.6407	22.2703	21.8001	21.9863	21.9353	22.1303	22.3652	22.3811	22.1152	21.9303	21.1962	4	4	4	13.5	44.287	0.00024155	6.8128	P45985;P45985-2	P45985;P45985-2	Dual specificity mitogen-activated protein kinase kinase 4	MAP2K4
26.987	27.4464	26.9375	27.1296	27.0356	26.6453	27.2447	27.0001	26.793	26.8794	26.7808	26.8649	26.9844	26.8295	26.8984	26.8105	26.7744	26.7791	13	11	11	40.3	40.282	0	125.11	Q12792;Q12792-3;Q12792-4	Q12792;Q12792-3;Q12792-4	Twinfilin-1	TWF1
24.3506	24.599	24.2378	24.6005	24.3381	24.5584	24.5432	24.3803	24.3722	24.3432	24.1052	24.205	24.2481	24.2246	24.4089	24.6014	24.2331	23.986	11	11	11	31.7	51.172	0	91.876	Q9H993	Q9H993	Protein-glutamate O-methyltransferase	ARMT1
25.8623	25.8841	25.9532	25.8309	25.9123	25.8739	25.7792	25.8362	25.7047	25.6167	25.5671	25.7103	25.8985	25.6805	25.6702	25.8373	25.5081	25.7162	20	20	18	70.4	43.066	0	155.47	P13861-2;P13861	P13861-2;P13861	cAMP-dependent protein kinase type II-alpha regulatory subunit	PRKAR2A
27.1977	27.0735	26.8174	27.1844	26.9554	27.1198	27.5781	27.3598	27.5256	27.4777	27.4184	27.4432	27.5268	27.307	27.4046	27.2592	27.3531	27.5186	31	31	31	56.9	83.549	0	210.86	Q02809;Q02809-2	Q02809;Q02809-2	Procollagen-lysine,2-oxoglutarate 5-dioxygenase 1	PLOD1
27.7303	27.7866	27.8282	27.7474	27.5814	27.7401	27.8836	27.6958	27.7121	27.4904	27.3929	27.6497	27.7135	27.5989	27.794	27.6231	27.5355	27.4721	30	30	30	55.6	57.21	0	127.83	P48444;P48444-2	P48444;P48444-2	Coatomer subunit delta	ARCN1
25.5799	25.1477	25.6644	25.3866	25.1406	25.319	25.4811	25.2756	25.2532	25.3667	25.3177	25.3111	24.6595	25.4404	25.5514	25.6492	25.3954	25.4524	30	30	30	39.2	118.69	0	85.459	P46379-2;P46379;P46379-3;P46379-5;P46379-4	P46379-2;P46379;P46379-3;P46379-5;P46379-4	Large proline-rich protein BAG6	BAG6
25.9763	25.91	26.0111	25.985	25.819	25.9308	25.8715	25.9475	25.916	25.9991	25.8164	25.5372	26.0511	25.9589	25.9515	25.8664	26.0742	26.0708	29	29	29	45.7	82.593	0	95.215	P46459;P46459-2	P46459;P46459-2	Vesicle-fusing ATPase	NSF
23.4838	23.2614	23.2737	23.0789	22.5474	22.9172	23.298	23.178	23.526	23.461	23.2101	23.7243	23.4116	22.9418	22.8804	23.2499	23.3764	23.4539	14	14	11	41.8	39.318	0	31.554	P46734;P46734-2;P46734-3	P46734;P46734-2;P46734-3	Dual specificity mitogen-activated protein kinase kinase 3	MAP2K3
23.4981	23.5829	24.1862	24.0066	23.556	23.7915	23.9411	24.0359	23.9213	23.8535	23.5627	24.2089	23.5674	23.8335	23.8198	24.0593	23.4114	24.0968	8	8	8	28.5	33.149	0	11.67	P46736-2;P46736-3;P46736;P46736-5;P46736-4	P46736-2;P46736-3;P46736;P46736-5;P46736-4	Lys-63-specific deubiquitinase BRCC36	BRCC3
22.1793	22.0304	22.3587	22.0895	21.9848	21.956	22.0919	22.1369	22.214	22.1821	22.0517	22.0185	22.4443	22.2437	22.3039	22.2446	22.4485	22.0958	4	4	1	10.7	39.803	0	20.259	P15529-7;P15529-4;P15529-6;P15529-3;P15529-5;P15529-2;P15529-9;P15529-8;P15529-16	P15529-7;P15529-4;P15529-6;P15529-3;P15529-5;P15529-2;P15529-9;P15529-8;P15529-16	Membrane cofactor protein	CD46
28.2256	27.9504	28.2081	28.1138	28.226	28.0731	28.16	28.2364	28.219	28.1586	28.1196	28.1119	28.5484	28.3289	28.4855	28.2897	28.3583	28.2059	36	36	36	47.7	97.169	0	323.31	Q14974;Q14974-2	Q14974;Q14974-2	Importin subunit beta-1	KPNB1
29.3555	29.2627	28.9308	28.7276	28.8096	28.8511	29.1969	29.281	29.1578	29.2499	28.9446	29.2759	29.0039	29.0864	29.2335	28.3835	29.2119	29.1384	27	27	26	85.1	42.621	0	323.31	P35237	P35237	Serpin B6	SERPINB6
28.7368	28.6093	28.538	28.5864	28.6362	28.6278	28.9135	28.6357	28.8303	28.7647	28.622	28.6926	28.919	28.9377	28.9122	28.8738	28.7476	28.9938	35	35	30	60.5	58.024	0	182.22	P40227;P40227-2	P40227;P40227-2	T-complex protein 1 subunit zeta	CCT6A
29.3254	29.3493	29.2533	29.3751	29.0944	29.1727	29.4321	29.1729	29.1283	29.118	29.0005	28.9853	29.3932	29.1368	29.158	29.1962	29.1995	29.1203	36	36	36	78.1	60.343	0	323.31	P17987	P17987	T-complex protein 1 subunit alpha	TCP1
28.2467	27.7279	27.852	28.3929	27.6278	27.7813	27.9052	28.2479	28.0663	27.9189	27.5376	27.4235	28.5912	27.9857	27.7614	28.3873	27.642	28.0941	13	13	13	55.4	22.876	0	67.978	P46782	P46782	40S ribosomal protein S5;40S ribosomal protein S5, N-terminally processed	RPS5
30.2756	30.2864	29.4956	29.4105	29.2159	29.8151	30.2149	29.7839	30.1453	29.6478	29.7545	30.3501	29.6108	29.6671	29.7083	29.1071	30.0453	29.7775	14	14	14	68.5	18.898	0	80.625	P46783;Q9NQ39	P46783;Q9NQ39	40S ribosomal protein S10;Putative 40S ribosomal protein S10-like	RPS10;RPS10P5
29.036	28.9345	29.0873	28.7777	29.0118	29.0049	28.7998	28.8018	29.044	28.8333	28.7713	28.9855	28.5405	28.8896	29.1146	29.0502	28.9715	29.1375	103	103	102	56.7	270.63	0	323.31	P46821	P46821	Microtubule-associated protein 1B;MAP1B heavy chain;MAP1 light chain LC1	MAP1B
26.6757	26.679	26.7684	27.122	26.9961	26.7235	26.8382	27.0579	26.6979	26.5076	26.7761	26.881	27.0428	26.9422	27.15	26.9805	26.7709	26.8342	14	14	9	73.7	32.668	0	65.353	P46926;P46926-2	P46926;P46926-2	Glucosamine-6-phosphate isomerase 1	GNPDA1
23.2237	23.443	23.1355	23.4004	23.3531	23.4752	23.443	23.2784	23.3577	23.6319	23.2691	23.787	23.2166	23.724	23.4748	23.2561	23.4806	23.3518	23	23	19	33.9	104.22	0	98.479	P46934-4;P46934-2;P46934;P46934-3	P46934-4;P46934-2;P46934;P46934-3	E3 ubiquitin-protein ligase NEDD4	NEDD4
26.8164	26.6237	26.8762	26.8657	26.8427	26.8005	26.7516	26.6931	26.905	26.7629	26.6975	26.8434	26.1991	26.8881	26.996	27.0569	26.8507	26.8707	119	119	118	39.2	394.46	0	323.31	P46939;P46939-2;P46939-4;P46939-3	P46939;P46939-2	Utrophin	UTRN
24.0749	24.1415	24.0128	24.0525	23.8138	23.4791	24.2631	23.5444	23.6141	23.7132	23.7436	23.9465	23.8383	23.901	23.7141	24.0956	23.7588	23.5024	30	30	30	29	155.23	0	107.8	Q7Z478	Q7Z478	ATP-dependent RNA helicase DHX29	DHX29
30.5986	30.7159	30.4353	30.875	30.5538	30.5278	30.9398	30.6468	30.611	30.2976	30.2597	30.3666	30.6511	30.4667	30.6889	30.6274	30.4661	30.4951	38	38	38	67.6	59.75	0	323.31	P25705;P25705-2;P25705-3	P25705;P25705-2;P25705-3	ATP synthase subunit alpha, mitochondrial	ATP5A1
19.0007	20.2007	19.4717	19.156	20.3032	19.9082	19.4656	19.7139	19.8866	19.6072	19.1344	19.6753	19.536	20.9272	20.38	20.0185	19.0294	19.8988	6	6	6	11.3	85.238	0	15.359	P47712	P47712	Cytosolic phospholipase A2;Phospholipase A2;Lysophospholipase	PLA2G4A
28.6077	28.3849	28.2411	28.671	28.5872	28.2772	28.258	28.5101	28.6144	28.5265	28.3332	28.4348	28.3833	28.2001	28.3226	28.5321	28.4124	28.0782	18	18	14	79.7	32.949	0	217.57	P47755;P47755-2	P47755;P47755-2	F-actin-capping protein subunit alpha-2	CAPZA2
27.1797	26.9589	26.6421	26.6795	26.5797	26.85	27.1512	26.3643	26.9559	26.5568	27.1038	25.6798	26.6064	26.2936	26.9432	25.9096	27.0309	26.0122	25	25	6	77.2	30.628	0	90.589	P47756-2	P47756-2	F-actin-capping protein subunit beta	CAPZB
27.3805	28.1465	28.5485	28.9888	28.8451	28.9745	27.6954	28.1343	28.1597	28.3018	28.7059	28.3867	29.0493	29.28	27.4406	29.2664	28.5912	28.2525	9	9	9	69.4	16.46	0	91.29	P47813;O14602	P47813;O14602	Eukaryotic translation initiation factor 1A, X-chromosomal;Eukaryotic translation initiation factor 1A, Y-chromosomal	EIF1AX;EIF1AY
29.0445	28.9992	29.0518	29.252	28.7544	29.1269	28.7692	28.8597	28.8768	28.5848	28.8298	28.8549	29.0205	28.9273	28.841	29.0338	28.8004	29.2653	13	13	13	48.8	18.565	0	28.847	P46778	P46778	60S ribosomal protein L21	RPL21
32.4811	32.4599	32.0738	32.2331	32.1416	31.9115	32.534	32.313	32.1609	32.0204	32.1587	31.9865	32.3235	32.0389	31.8875	32.1546	32.0554	32.0129	39	39	39	75.1	50.14	0	158.76	P68104;Q5VTE0;P68104-2;Q05639	P68104;Q5VTE0;P68104-2	Elongation factor 1-alpha 1;Putative elongation factor 1-alpha-like 3	EEF1A1;EEF1A1P5
23.6535	23.7267	23.4561	23.3335	23.3439	23.1573	23.7953	23.1162	23.166	23.3927	23.2633	23.3537	23.3306	23.3525	23.4322	23.3295	23.5296	23.0639	10	10	10	28.1	52.8	0	15.14	P57764	P57764	Gasdermin-D	GSDMD
23.6699	23.9231	23.7561	23.6331	23.896	23.4803	23.6675	23.562	23.651	23.6023	23.4082	23.506	22.9566	23.7216	23.8526	23.5401	23.7683	24.2245	3	3	3	14	32.662	0	25.675	Q9BW60;Q9BW60-2	Q9BW60;Q9BW60-2	Elongation of very long chain fatty acids protein 1	ELOVL1
25.268	24.9867	25.8539	25.5479	25.2098	25.7703	24.9614	25.6945	25.8006	25.4305	25.0103	25.5766	25.7136	25.4633	25.1606	25.5447	25.1141	25.6769	7	7	5	21.4	44.39	0	16.637	P48059-3;P48059;P48059-4;P48059-2;P48059-5;P0CW19-2;P0CW20;P0CW19	P48059-3;P48059;P48059-4;P48059-2;P48059-5	LIM and senescent cell antigen-like-containing domain protein 1	LIMS1
25.4745	25.2841	25.3862	24.9292	25.4054	25.3805	25.0399	25.4791	25.2606	25.2441	25.0748	24.7116	25.3503	25.1362	25.1395	25.2522	25.1662	25.5452	26	26	26	46.1	80.699	0	155.16	P48147	P48147	Prolyl endopeptidase	PREP
24.8552	25.0587	25.2033	24.9774	24.6793	24.9488	24.8101	25.0705	24.9888	25.0981	24.804	24.808	25.1418	24.9429	25.0743	24.845	25.0056	24.7937	18	18	18	46.5	64.149	0	90.003	P48163;P48163-2	P48163;P48163-2	NADP-dependent malic enzyme	ME1
27.7876	27.7913	27.7726	28.143	27.7732	27.5318	27.736	27.5637	27.436	27.6328	27.4719	27.4141	28.2216	28.1533	27.6113	28.1851	27.7023	27.4382	44	44	42	49.5	123.63	0	323.31	O00410;O00410-3;O00410-2	O00410;O00410-3;O00410-2	Importin-5	IPO5
26.17	25.713	25.9798	25.9777	26.133	25.9872	26.1019	26.0162	25.7307	28.0815	28.2182	28.5389	27.6333	27.759	28.161	28.108	28.3963	28.4545	44	44	44	61.3	87.334	0	323.31	P42224;P42224-2	P42224;P42224-2	Signal transducer and activator of transcription 1-alpha/beta	STAT1
27.2326	27.2352	27.2506	27.3088	27.1119	27.1727	27.1962	27.2615	27.1655	27.0156	26.9647	26.897	27.2206	26.9743	27.0025	27.218	26.9259	26.8812	26	26	26	62	49.184	0	280.9	P62191;P62191-2	P62191;P62191-2	26S protease regulatory subunit 4	PSMC1
21.7755	21.1127	21.8682	21.5391	21.027	21.4591	21.033	21.1596	21.5365	21.2087	19.5676	20.5081	21.5602	20.8997	22.2411	20.7141	21.7477	21.7135	8	8	8	15.5	72.765	0	10.893	P48506	P48506	Glutamate--cysteine ligase catalytic subunit	GCLC
25.5533	25.4739	26.2077	25.455	25.9917	26.1073	25.4873	25.3117	25.7287	25.4317	25.9797	26.1815	25.139	26.0397	26.2913	25.6695	26.067	25.96	10	10	10	43.1	30.727	0	63.699	P48507;P48507-2	P48507;P48507-2	Glutamate--cysteine ligase regulatory subunit	GCLM
24.0145	21.7999	23.9115	21.7329	24.2445	24.4044	20.9353	21.8579	22.8642	23.8358	24.2772	23.4151	21.762	23.718	23.8875	23.4865	24.0325	20.4115	2	2	2	7.5	28.295	0.0025897	1.8691	P48509	P48509	CD151 antigen	CD151
28.0431	27.7243	27.9042	26.4419	27.8812	27.8941	27.062	27.3697	27.8782	27.6657	27.6852	27.8453	27.6136	27.8924	27.8078	27.4196	27.6865	27.7544	15	15	15	48.6	39.611	0	77.495	P48556	P48556	26S proteasome non-ATPase regulatory subunit 8	PSMD8
23.1856	22.5621	21.5726	21.5754	22.0728	21.8195	21.8725	21.6677	21.8102	21.7903	21.5948	21.3172	22.0646	21.0878	21.6832	21.4357	21.8823	21.813	17	15	15	13	228.86	0	20.863	P48634;P48634-2;P48634-3;P48634-4	P48634;P48634-2;P48634-3;P48634-4	Protein PRRC2A	PRRC2A
30.1084	30.0427	29.9144	30.2105	30.0292	30.0292	30.3919	30.0705	29.9258	29.7579	29.6759	29.7899	30.3324	30.0615	30.2127	30.0762	29.7496	29.8182	30	30	30	69.4	46.44	0	263.11	P50454	P50454	Serpin H1	SERPINH1
23.4456	23.377	23.3737	23.1417	23.0177	23.2064	22.0977	22.1658	22.8363	23.098	23.1332	23.1208	22.8529	23.4215	23.928	23.2515	23.9083	22.7039	8	8	8	17.2	56.598	0	46.263	Q15758;Q15758-3;Q15758-2	Q15758;Q15758-3;Q15758-2	Neutral amino acid transporter B(0)	SLC1A5
25.7149	25.4725	25.47	25.9878	25.6738	25.6318	25.9386	25.5437	25.4501	25.7008	25.5007	25.3955	25.7195	25.6079	25.5079	26.1352	25.7196	25.7228	48	48	48	38	177.44	0	265.52	P48681	P48681	Nestin	NES
30.6386	30.6293	30.4409	30.4768	30.3354	30.4936	30.675	30.6302	30.2674	30.3003	30.3281	30.2312	30.5763	30.2465	30.2976	30.4906	30.3286	30.5885	23	23	23	58.9	29.225	0	62.205	P18124	P18124	60S ribosomal protein L7	RPL7
26.7316	26.5889	26.6613	26.9107	26.4609	26.6883	26.8862	26.7551	26.8836	26.4568	26.3937	26.2814	26.8018	26.4302	26.7389	26.6509	26.5446	26.3199	28	28	28	59	59.755	0	83.867	P04040	P04040	Catalase	CAT
29.7736	30.0665	30.1402	30.0509	29.9557	30.014	30.0641	29.9732	30.0018	29.6237	29.8522	29.8574	29.8413	30.0003	29.8567	29.7654	29.7789	29.7715	34	34	34	82.2	53.139	0	196.54	P52209;P52209-2	P52209;P52209-2	6-phosphogluconate dehydrogenase, decarboxylating	PGD
27.7964	27.494	27.3916	27.4897	27.3576	27.4991	27.924	27.5914	27.3025	27.4064	27.1922	27.6049	27.2374	27.387	27.1969	27.8297	27.4799	27.3445	21	21	20	72.2	31.7	0	50.882	P48739-3;P48739;P48739-2	P48739-3;P48739;P48739-2	Phosphatidylinositol transfer protein beta isoform	PITPNB
25.7173	25.5759	25.5709	25.706	25.4776	25.4303	25.4415	25.4413	25.5043	25.2317	25.2725	25.5059	25.7258	25.5437	25.5422	25.5862	25.4186	25.4063	19	19	19	44.9	55.873	0	122.8	Q96A33;Q96A33-2	Q96A33;Q96A33-2	Coiled-coil domain-containing protein 47	CCDC47
27.5726	27.7858	27.4835	27.7718	27.7098	27.4257	27.6966	27.5486	27.3614	27.3825	27.3432	27.2614	27.826	27.6826	27.3838	27.5749	27.2771	27.2697	23	23	22	54.6	52.645	0	66.033	P31930	P31930	Cytochrome b-c1 complex subunit 1, mitochondrial	UQCRC1
26.1173	26.0829	25.9188	25.9399	26.0323	26.0617	26.4015	26.1419	26.1601	25.9646	25.9511	25.8608	26.0765	25.777	25.9531	25.9512	25.8029	25.8014	20	20	18	49.2	51.281	0	22.613	Q7L1Q6-3;Q7L1Q6;Q7L1Q6-4;Q7L1Q6-2	Q7L1Q6-3;Q7L1Q6;Q7L1Q6-4;Q7L1Q6-2	Basic leucine zipper and W2 domain-containing protein 1	BZW1
23.6952	23.3999	23.6352	23.4287	23.2588	23.1826	23.3135	23.3565	23.4364	22.9322	22.4062	22.879	23.7069	23.5259	23.5154	23.2427	23.2008	23.2348	10	10	10	27	58.282	0	57.156	Q9NP81;Q9NP81-2	Q9NP81;Q9NP81-2	Serine--tRNA ligase, mitochondrial	SARS2
29.6159	29.529	30.4534	30.3285	30.3449	30.0966	29.7717	29.3323	29.8914	29.4266	29.8957	29.7545	30.0953	30.3856	28.9703	30.0687	29.9275	30.1697	8	8	8	38.5	13.293	0	9.131	P49207	P49207	60S ribosomal protein L34	RPL34
24.4684	24.3282	23.4962	24.5893	23.8803	23.6771	24.7854	24.0872	23.618	23.9142	23.7602	23.7254	24.0541	23.3746	23.927	24.0568	23.8291	24.0619	10	10	10	37.9	33.269	0	16.245	P49247	P49247	Ribose-5-phosphate isomerase	RPIA
25.6261	25.5444	25.6137	25.7309	25.4769	25.7235	25.7439	25.5085	25.5604	25.3662	25.334	25.2248	25.536	25.4937	25.5249	25.6202	25.6654	25.9198	20	20	20	43.1	51.355	0	63.5	O43615	O43615	Mitochondrial import inner membrane translocase subunit TIM44	TIMM44
24.0231	24.2779	24.3192	24.2609	23.9883	24.1116	24.5452	24.1204	24.0499	23.9997	23.9162	23.8423	24.222	24.2075	24.1512	24.0024	23.6635	23.7974	14	9	9	39.6	49.301	0	22.301	O75351	O75351	Vacuolar protein sorting-associated protein 4B	VPS4B
26.9043	27.1858	26.9411	27.2756	26.9759	26.9435	27.2569	27.0268	26.8686	26.5184	26.7394	26.881	26.8622	26.8393	26.9755	27.0179	26.7949	27.0245	11	11	11	33.9	26.152	0	67.313	Q9NX63	Q9NX63	MICOS complex subunit MIC19	CHCHD3
23.9601	24.2431	23.7074	23.8655	23.9516	23.6977	24.5926	24.2028	23.6854	23.7842	23.7948	24.0137	24.0804	23.7408	23.8889	24.2373	23.6166	23.6677	9	9	9	34.9	36.492	0	53.923	P49354-2;P49354	P49354-2;P49354	Protein farnesyltransferase/geranylgeranyltransferase type-1 subunit alpha	FNTA
22.0659	21.9156	21.4284	21.9234	21.9944	21.6636	22.8074	21.9822	22.1337	22.6556	22.3606	22.2467	21.9996	21.8617	21.9502	22.3067	22.1642	21.0882	5	5	5	11.7	48.773	0	25.519	P49356;P49356-2	P49356;P49356-2	Protein farnesyltransferase subunit beta	FNTB
24.0472	24.0728	24.2092	24.094	24.1349	24.1189	24.2575	24.1561	24.102	23.8559	23.8254	23.784	24.3386	24.3306	24.1484	24.0091	23.9289	24.0574	15	15	15	41.3	60.291	0	63.034	Q6XQN6-2;Q6XQN6;Q6XQN6-3	Q6XQN6-2;Q6XQN6;Q6XQN6-3	Nicotinate phosphoribosyltransferase	NAPRT
25.0125	24.5162	25.7553	24.7638	25.5247	26.094	24.8731	24.8751	26.1786	25.5107	25.7652	26.2043	24.8475	26.0284	25.9116	25.473	25.9686	25.6628	13	13	13	42.1	33.535	0	20.872	P49406	P49406	39S ribosomal protein L19, mitochondrial	MRPL19
24.7442	24.5887	24.4072	24.1998	24.3426	24.5295	24.7415	24.4153	24.557	24.6885	24.5025	24.3211	24.6433	24.6004	24.683	24.3523	24.601	24.3801	17	17	17	30.3	78.839	0	41.099	P52888;P52888-2	P52888	Thimet oligopeptidase	THOP1
26.3621	26.3889	26.4577	26.5179	26.4763	26.6694	26.6592	26.5564	26.6676	26.0986	26.4882	26.5005	26.3351	26.3916	26.615	26.0636	26.2384	26.2742	25	25	25	77.2	50.435	0	78.902	Q07960	Q07960	Rho GTPase-activating protein 1	ARHGAP1
22.8504	22.8341	22.7682	22.8886	22.6972	22.6944	22.72	22.6024	22.64	22.7318	22.5207	22.7781	22.98	23.0945	23.0607	23.0709	23.0236	23.0936	28	17	17	18.9	202.04	0	42.639	Q9Y6D5	Q9Y6D5	Brefeldin A-inhibited guanine nucleotide-exchange protein 2	ARFGEF2
26.9537	26.921	26.9146	27.0996	26.8974	27.0618	26.9929	26.8188	26.9727	26.6414	26.5286	26.7506	27.1436	27.0208	27.0201	27.0743	26.7889	26.3748	35	35	35	58.9	59.143	0	76.627	P54577	P54577	Tyrosine--tRNA ligase, cytoplasmic;Tyrosine--tRNA ligase, cytoplasmic, N-terminally processed	YARS
22.2154	22.3272	19.6275	19.7931	22.2446	22.4006	22.3185	22.3531	21.9806	21.7209	21.783	21.5652	21.7248	21.795	22.2109	21.8883	22.1487	22.8446	4	4	4	14.3	43.998	0	13.719	P49441	P49441	Inositol polyphosphate 1-phosphatase	INPP1
26.5891	26.5033	27.3038	27.1672	27.5231	27.3072	26.4598	26.5905	27.0288	27.0335	27.3862	27.0677	27.3132	27.5634	26.7727	27.3348	27.4961	27.533	6	6	6	53.5	10.112	0	11.285	P49458;P49458-2	P49458;P49458-2	Signal recognition particle 9 kDa protein	SRP9
23.7982	23.3996	23.4939	23.4912	23.1903	23.2005	23.2199	23.2076	23.3729	23.1693	22.9641	23.759	23.1119	22.9669	23.087	23.2631	22.7957	23.3358	12	12	7	43.9	41.731	0	18.109	P49585;Q9Y5K3-4;Q9Y5K3-3	P49585	Choline-phosphate cytidylyltransferase A	PCYT1A
27.8364	27.3684	27.7589	27.9354	28.0559	27.5899	27.8922	27.5478	27.5799	27.4441	27.2273	27.197	26.8764	27.9652	27.8853	27.7749	27.5882	27.6237	53	53	53	65.4	106.81	0	294.62	P49588;P49588-2	P49588;P49588-2	Alanine--tRNA ligase, cytoplasmic	AARS
26.1041	26.2567	25.8721	26.3695	26.0007	25.8891	26.1734	26.2613	25.8218	25.9453	25.9097	26.0134	25.91	25.8756	25.9527	25.8892	25.7517	25.748	18	18	18	74.2	35.23	0	154.08	Q9Y315	Q9Y315	Deoxyribose-phosphate aldolase	DERA
28.0321	27.9324	27.9316	28.1332	27.9893	27.7533	27.8316	27.684	27.6635	27.8453	27.5951	27.5853	27.481	28.2088	27.9988	28.2095	27.8535	27.7175	74	74	74	52	170.59	0	302.14	P07814	P07814	Bifunctional glutamate/proline--tRNA ligase;Glutamate--tRNA ligase;Proline--tRNA ligase	EPRS
22.754	22.7759	22.565	22.2558	22.3976	22.3215	21.7333	22.1966	22.3414	22.3906	22.3852	22.4079	22.4459	22.6588	22.7121	21.9631	22.6984	22.8898	12	11	11	15	117.49	0	108.15	P29323;P29323-2;P29323-3;P54762-5;P54762	P29323;P29323-2;P29323-3	Ephrin type-B receptor 2	EPHB2
26.2829	26.3093	26.2174	26.4304	26.3586	26.5625	26.7169	26.2181	26.3811	26.0709	25.9066	25.9606	25.9749	26.3203	26.5038	26.1863	26.51	26.3864	18	18	18	21.3	80.529	0	58.053	P46977;P46977-2	P46977;P46977-2	Dolichyl-diphosphooligosaccharide--protein glycosyltransferase subunit STT3A	STT3A
22.3037	23.1162	23.0678	22.3238	22.6572	22.6453	21.973	22.0743	22.6463	22.537	22.009	22.7532	22.4577	22.5493	22.6691	22.6079	23.0784	22.3185	9	9	9	37.4	43.262	0	32.076	P49662;P49662-4;P49662-2;P49662-5;P49662-3;P51878-3;P51878-6;P51878-2;P51878;P51878-5	P49662;P49662-4;P49662-2	Caspase-4;Caspase-4 subunit 1;Caspase-4 subunit 2	CASP4
26.191	26.2165	26.2659	26.3074	26.2463	26.0473	26.0025	26.0817	26.0847	25.9008	26.0365	26.1481	26.2458	25.9579	25.9768	26.1248	25.7625	25.5223	23	22	22	60	54.099	0	256.85	O43237;O43237-2	O43237;O43237-2	Cytoplasmic dynein 1 light intermediate chain 2	DYNC1LI2
28.828	28.8287	28.1318	28.9483	28.7576	28.6895	28.5713	28.5557	28.6977	28.4243	28.6583	28.6117	28.6962	28.7439	28.5688	28.5496	28.8166	28.9206	13	13	13	57.1	22.949	0	185.67	P49720	P49720	Proteasome subunit beta type-3	PSMB3
28.6269	28.3309	28.4987	28.3596	28.2957	28.7375	28.5639	28.4285	28.5244	28.204	28.5385	28.4182	28.7319	28.5934	28.3548	28.5603	28.3434	28.6135	15	15	15	77.1	22.836	0	90.566	P49721	P49721	Proteasome subunit beta type-2	PSMB2
25.1811	24.9371	24.874	24.346	24.9623	24.751	24.9083	24.8682	24.6288	24.8926	24.5761	24.4369	24.5582	24.8192	24.7285	24.9787	24.5892	24.444	27	27	27	36.2	101.89	0	119.89	P49736	P49736	DNA replication licensing factor MCM2	MCM2
23.0107	23.0836	23.1506	23.1452	22.6593	23.091	23.259	22.9621	22.0625	22.7203	22.848	22.8033	23.2346	22.9919	23.08	22.9146	22.7725	22.002	9	9	9	27.8	50.53	0	15.698	Q8NDH3-5;Q8NDH3-4;Q8NDH3;Q8NDH3-2;Q8NDH3-3	Q8NDH3-5;Q8NDH3-4;Q8NDH3;Q8NDH3-2;Q8NDH3-3	Probable aminopeptidase NPEPL1	NPEPL1
23.0036	22.3257	21.9734	22.3564	22.7826	22.2192	22.9623	22.938	22.2098	22.8581	21.8778	21.8096	22.4848	22.5597	22.1335	22.8997	22.6983	22.1402	18	18	18	12.8	241.64	0	24.447	P49750;P49750-1;P49750-3	P49750;P49750-1;P49750-3	YLP motif-containing protein 1	YLPM1
21.4274	18.6361	21.9217	21.4401	21.5839	21.7745	21.5364	21.6414	21.7018	20.9712	20.6923	21.2621	19.3663	21.2334	21.4453	20.7348	21.0923	21.384	8	8	8	10.2	92.845	0.000214	3.981	P49754-2;P49754-3;P49754	P49754-2;P49754-3;P49754	Vacuolar protein sorting-associated protein 41 homolog	VPS41
30.1437	30.4684	30.2304	30.2886	30.3502	30.5026	30.8113	30.1256	30.2393	29.9048	30.1387	29.9379	30.4447	30.1904	30.3304	30.5398	30.4942	30.633	18	18	18	52.5	24.976	0	276.09	P49755	P49755	Transmembrane emp24 domain-containing protein 10	TMED10
25.508	25.2562	25.2814	25.2461	25.4849	25.0688	25.5662	25.5035	25.1592	25.5387	25.3436	24.9155	24.0357	25.615	25.1741	25.4953	25.4789	25.1717	27	27	25	37.2	100.18	0	86.189	P49756;P49756-2;P49756-3	P49756	RNA-binding protein 25	RBM25
22.9085	22.4155	22.915	22.4148	22.3622	22.6894	22.6698	22.4554	22.7357	22.6566	22.4999	22.2369	22.7661	22.0639	22.2945	22.6493	22.6309	22.2533	6	6	6	13.2	64.526	0.00023557	6.2498	P49757-4;P49757-2;P49757-3;P49757;P49757-8;P49757-7;P49757-6;P49757-5;P49757-9	P49757-4;P49757-2;P49757-3;P49757;P49757-8;P49757-7;P49757-6;P49757-5;P49757-9	Protein numb homolog	NUMB
27.7438	27.5914	27.8358	27.568	27.4233	27.7194	27.9653	27.8808	27.7463	27.4139	27.4536	27.4289	27.5425	27.5482	27.2422	27.6201	27.5919	27.6245	17	16	16	63.2	31.121	0	64.651	O94760;O94760-2	O94760;O94760-2	N(G),N(G)-dimethylarginine dimethylaminohydrolase 1	DDAH1
25.7258	25.8943	25.917	25.9674	25.9489	26.0137	26.1803	26.1297	25.8648	25.8283	26.1803	25.7292	25.7214	25.9673	25.8124	25.8385	25.9853	25.9036	12	12	12	33.9	38.989	0	38.417	P49770	P49770	Translation initiation factor eIF-2B subunit beta	EIF2B2
23.9393	23.8294	23.7124	23.4078	23.7669	23.8217	23.571	23.3479	23.6797	23.6442	23.4522	23.5098	24.1249	24.1542	23.9029	23.9892	23.7315	23.7443	9	9	9	26.5	52.428	0	25.614	Q9ULA0	Q9ULA0	Aspartyl aminopeptidase	DNPEP
21.0473	19.8746	20.7013	21.2201	20.7905	20.936	20.3901	19.8158	20.0213	20.7093	20.5179	20.5957	19.1931	20.6934	20.2375	21.1161	20.6802	20.151	10	10	10	9.2	153.94	0	41.462	P49790;P49790-2;P49790-3	P49790;P49790-2;P49790-3	Nuclear pore complex protein Nup153	NUP153
26.145	26.0342	25.8586	25.9765	25.6395	25.7904	26.1706	25.9907	25.6974	25.7131	25.7716	25.6773	25.6333	25.7394	25.6076	25.8481	25.6745	25.6147	14	14	14	52.1	37.636	0	33.081	O00170	O00170	AH receptor-interacting protein	AIP
20.7834	21.0962	20.5128	20.0515	18.9126	21.0679	20.6647	20.883	20.8334	21.7917	20.5925	20.4916	20.7195	20.7336	20.6123	21.1286	21.0175	21.6351	11	11	11	9.1	187.95	0	18.755	P49815-7;P49815-5;P49815-3;P49815-2;P49815-4;P49815;P49815-6;P49815-8	P49815-7;P49815-5;P49815-3;P49815-2;P49815-4;P49815;P49815-6	Tuberin	TSC2
25.753	25.9544	25.7011	25.9602	25.6788	25.5388	25.6093	25.7247	25.6618	25.463	25.6237	25.4383	26.1204	26.0735	25.655	25.9907	25.7798	25.5327	26	26	26	39.2	83.267	0	170.94	Q12797-10;Q12797;Q12797-9;Q12797-6;Q12797-11;Q12797-5;Q12797-8;Q12797-2;Q12797-7;Q12797-4;Q12797-3	Q12797-10;Q12797	Aspartyl/asparaginyl beta-hydroxylase	ASPH
21.3006	21.4113	20.4115	21.5923	21.463	20.8368	21.3995	21.2975	20.9052	21.4663	19.2413	20.6046	21.4978	21.4032	21.4908	20.9416	21.7542	19.5909	10	5	5	25.9	50.98	0.00022351	4.9764	P49840	P49840	Glycogen synthase kinase-3 alpha	GSK3A
23.0035	23.2257	23.1387	23.2109	23.1197	23.3549	21.7842	22.9154	23.3001	23.189	23.1787	23.4689	23.1801	22.5739	23.0843	22.6387	23.1166	23.0667	13	13	8	41.9	46.744	0	30.702	P49841;P49841-2	P49841;P49841-2	Glycogen synthase kinase-3 beta	GSK3B
27.7004	27.2087	25.7727	27.899	27.2354	25.7952	27.8992	27.391	25.4618	27.5748	27.1464	25.2335	27.7736	27.2459	25.5975	27.8213	27.3734	25.4164	16	16	16	57.5	35.126	0	46.008	P49888	P49888	Estrogen sulfotransferase	SULT1E1
26.1073	26.1972	25.7992	25.9912	25.7966	25.985	26.2391	25.8208	25.887	25.7493	25.7761	25.8583	25.956	25.696	25.7646	25.9129	25.6978	25.6373	15	15	15	61.2	35.611	0	105.4	O75821	O75821	Eukaryotic translation initiation factor 3 subunit G	EIF3G
25.0278	24.8168	25.027	24.968	24.8781	24.7694	24.9703	24.9602	24.6562	24.8488	24.5321	25.2703	25.0294	24.7295	24.8185	24.8797	24.6293	25.0472	11	11	11	46.7	42.91	0	51.662	P49903;P49903-2;P49903-4;P49903-3	P49903;P49903-2;P49903-4;P49903-3	Selenide, water dikinase 1	SEPHS1
21.6224	21.7707	22.1515	22.3086	22.0576	22.4058	22.6586	21.3934	22.1885	22.2215	22.3037	22.3725	21.2045	22.1949	22.1471	22.5387	22.3061	22.4639	4	4	4	19.7	23.255	0.00022533	5.1314	P49914;P49914-2	P49914;P49914-2	5-formyltetrahydrofolate cyclo-ligase	MTHFS
26.6356	26.6686	26.6016	26.6433	26.6732	26.626	26.8751	26.5911	26.5839	26.4254	26.3859	26.2109	26.5712	26.6987	26.567	26.6487	26.3564	26.4369	19	19	19	57.1	56.195	0	269.7	Q16401;Q16401-2	Q16401;Q16401-2	26S proteasome non-ATPase regulatory subunit 5	PSMD5
21.6563	19.2187	21.0964	21.2259	21.7922	21.2177	21.6608	21.236	21.5031	22.2683	21.4757	20.2205	20.958	20.829	21.0046	20.8808	20.4538	20.6476	12	12	12	15.8	95.801	0	17.406	P49916-4;P49916-3;P49916-2;P49916	P49916-4;P49916-3;P49916-2;P49916	DNA ligase 3	LIG3
27.0739	27.1783	26.8249	27.2303	26.9902	26.904	27.3442	26.9658	26.814	26.7766	26.8192	26.5993	27.1111	27.0527	26.9518	26.9419	26.7642	26.5329	23	23	23	60.3	46.971	0	134.6	Q9BS26	Q9BS26	Endoplasmic reticulum resident protein 44	ERP44
25.2714	24.7661	24.8528	24.5488	24.4599	24.7106	25.0909	25.9947	25.0465	25.5781	25.2339	25.9306	24.8333	24.192	24.5437	25.3157	25.4378	25.243	18	18	11	55.2	42.142	0	31.96	P50148	P50148	Guanine nucleotide-binding protein G(q) subunit alpha	GNAQ
23.6024	23.8872	23.647	23.2924	23.1316	23.1587	23.5329	23.2963	23.2637	22.6465	23.4385	23.3192	23.5986	23.4487	23.3746	23.4859	23.5064	23.4207	5	5	5	24.9	29.282	0	11.809	Q7Z7H8;Q7Z7H8-2	Q7Z7H8;Q7Z7H8-2	39S ribosomal protein L10, mitochondrial	MRPL10
24.5121	24.4389	24.3114	24.7487	24.6085	24.4616	24.9308	24.4697	24.5287	24.1815	24.0217	24.1723	24.9735	24.5516	24.4772	24.5692	24.4343	24.2501	16	16	16	42.3	56.805	0	70.716	Q16850;Q16850-2	Q16850;Q16850-2	Lanosterol 14-alpha demethylase	CYP51A1
27.472	27.3823	27.4622	27.4037	27.3507	27.2859	27.573	27.496	27.7193	27.3261	27.7329	27.4907	27.5932	27.5661	27.6732	27.7957	27.5764	27.9241	14	14	14	70	26.227	0	34.137	O43809	O43809	Cleavage and polyadenylation specificity factor subunit 5	NUDT21
27.6281	27.6405	27.3156	27.4268	27.3457	27.3045	27.5188	27.4521	27.2159	27.2626	27.2593	26.9812	27.3352	27.1645	27.2765	27.4821	27.1559	27.1429	29	29	28	72.4	45.626	0	318.6	P62195;P62195-2	P62195;P62195-2	26S protease regulatory subunit 8	PSMC5
27.9523	27.7452	27.9996	27.7876	27.7742	27.9926	27.7351	27.9961	28.0084	27.667	27.6994	27.8321	27.8272	27.8358	27.8646	27.9679	27.8389	27.8251	17	17	17	57.1	28.994	0	196.4	P50402	P50402	Emerin	EMD
25.4134	24.9996	25.6801	25.7317	25.7446	25.332	25.3707	25.3032	25.44	25.3057	25.1585	25.2916	25.3474	25.4839	25.6721	25.0972	25.5644	25.2774	27	27	27	45.1	88.367	0	108.73	P50416;P50416-2	P50416;P50416-2	Carnitine O-palmitoyltransferase 1, liver isoform	CPT1A
28.9751	29.1295	29.2552	29.2366	29.2055	29.09	29.2442	29.3288	28.8644	28.6534	28.9601	28.9018	28.8344	29.1013	28.8732	29.0779	28.9385	29.1963	22	22	22	83.2	35.853	0	61.293	P15121;C9JRZ8;C9JRZ8-2	P15121	Aldose reductase	AKR1B1
28.5193	28.3786	28.5679	28.4182	28.3007	28.3455	28.4284	28.3901	28.1749	28.3784	28.3157	29.4057	28.5486	28.4008	28.3125	28.4932	28.4995	28.4335	25	25	23	63.8	42.403	0	164.95	P50453	P50453	Serpin B9	SERPINB9
29.0162	29.1082	29.0199	28.8854	29.1049	29.0475	29.1756	28.8733	28.8067	28.6807	28.8041	28.7717	29.093	28.9424	28.7683	28.9556	28.7748	28.786	12	12	12	46.8	27.647	0	159.4	P25788-2;P25788	P25788-2;P25788	Proteasome subunit alpha type-3	PSMA3
26.6364	26.3208	26.8561	25.5802	26.3348	26.5612	26.2502	26.3912	26.7362	26.879	26.7021	27.105	26.079	26.7003	26.8576	26.732	26.3958	26.8278	14	14	14	57.3	35.398	0	31.38	P50479;P50479-2	P50479;P50479-2	PDZ and LIM domain protein 4	PDLIM4
28.2631	28.1819	28.1687	28.1584	27.9901	28.155	28.2329	28.0866	28.2404	27.8758	27.8649	27.9839	28.1868	28.044	28.1037	28.1914	27.8431	27.9333	31	31	24	56.9	65.308	0	111.42	P30153	P30153	Serine/threonine-protein phosphatase 2A 65 kDa regulatory subunit A alpha isoform	PPP2R1A
29.0669	29.1774	28.7687	29.0505	28.7872	28.7788	29.0829	28.8424	28.7242	28.6725	28.7431	28.5949	28.8038	28.7101	28.6692	28.7517	28.7328	28.8015	30	30	30	81	36.112	0	313.33	P05198	P05198	Eukaryotic translation initiation factor 2 subunit 1	EIF2S1
22.387	22.5383	22.3062	23.6964	22.3893	22.6742	22.3157	22.659	22.8287	21.7078	23.0964	22.8953	22.6187	22.8633	22.0255	21.7352	21.1783	21.9444	48	48	2	57.7	98.063	0	172.86	P50570;P50570-2;P50570-5	P50570;P50570-2;P50570-5	Dynamin-2	DNM2
26.4238	26.5908	26.628	26.4721	26.5802	26.6223	26.6711	26.6976	26.6036	26.1639	26.1685	26.417	26.4056	26.2883	26.5443	26.173	26.1688	26.4471	21	21	21	48.3	46.354	0	74.386	Q9Y305-2;Q9Y305;Q9Y305-4;Q9Y305-3	Q9Y305-2;Q9Y305;Q9Y305-4;Q9Y305-3	Acyl-coenzyme A thioesterase 9, mitochondrial	ACOT9
28.1009	28.1051	28.1164	28.0982	27.8584	27.878	27.9915	27.8795	28.0243	27.9214	27.8456	27.9715	28.2359	28.211	28.1306	28.3093	27.9254	28.0778	69	69	69	57.3	141.45	0	323.31	Q00341;Q00341-2	Q00341;Q00341-2	Vigilin	HDLBP
25.1244	24.9317	25.0321	24.4917	24.3338	24.7139	25.1012	24.7991	24.6431	24.6367	24.6877	24.8701	24.4674	24.4067	24.2776	24.9929	24.6874	24.7171	7	7	7	39.4	26.534	0	17.718	O14530;O14530-2	O14530;O14530-2	Thioredoxin domain-containing protein 9	TXNDC9
27.8954	28.0037	27.7884	27.7848	27.5675	27.817	27.956	27.714	27.8672	27.6822	27.5465	27.5643	27.8957	27.7773	27.9091	27.9513	27.6312	28.1263	14	14	14	76.4	22.088	0	30.112	P07203;P07203-2	P07203	Glutathione peroxidase 1	GPX1
26.135	26.1422	25.9842	26.4367	26.0483	26.0831	26.5271	26.2085	25.9091	25.7415	25.6844	25.94	26.1717	25.9692	25.8366	26.0244	25.9366	25.9693	8	7	7	28.5	33.31	0	32.928	Q9BPW8	Q9BPW8	Protein NipSnap homolog 1	NIPSNAP1
23.0169	22.0292	23.2426	20.8606	23.5296	21.5287	22.4645	22.4576	21.3782	22.9806	22.1922	22.6657	21.9229	21.6605	22.5067	20.6417	23.5831	22.6278	29	29	26	13	317.7	0	52.037	P50851-2;P50851;Q8NFP9-3	P50851-2;P50851	Lipopolysaccharide-responsive and beige-like anchor protein	LRBA
20.6598	20.9006	20.7789	19.5274	21.2644	21.2716	21.1877	21.1353	20.8885	21.3676	21.0331	20.5809	21.866	21.4673	20.6731	21.8845	21.2268	20.9654	7	7	7	19.3	67.404	0	9.1517	P50895	P50895	Basal cell adhesion molecule	BCAM
25.284	25.2255	26.152	25.734	26.3245	26.5523	25.5432	26.1984	26.2968	26.2862	26.3866	26.1388	25.8045	26.4014	26.2062	26.3469	25.8446	26.2532	9	9	9	29.1	34.193	0	20.246	P50897;P50897-2	P50897;P50897-2	Palmitoyl-protein thioesterase 1	PPT1
29.0222	29.1015	28.7016	29.2079	28.9917	28.9039	29.1144	29.0938	28.7834	28.8561	28.9448	28.7775	29.3383	29.0619	28.6694	29.0658	29.0173	27.752	11	11	11	46.5	23.432	0	28.966	P50914	P50914	60S ribosomal protein L14	RPL14
25.2511	25.2934	25.2834	25.0671	25.1979	25.1409	24.7679	25.2481	25.066	25.0498	25.0027	24.8784	25.1686	24.9472	25.3482	25.3193	25.2288	25.4356	22	22	22	43.3	72.379	0	166.15	Q8WVM8;Q8WVM8-2;Q8WVM8-3	Q8WVM8;Q8WVM8-2;Q8WVM8-3	Sec1 family domain-containing protein 1	SCFD1
27.1056	27.1227	27.1254	27.2879	27.1673	26.8643	27.2989	27.0976	26.8909	26.8404	26.8584	26.7534	27.159	27.1621	26.9505	27.0743	26.9066	26.8992	37	37	37	77.1	51.804	0	256.41	Q02790	Q02790	Peptidyl-prolyl cis-trans isomerase FKBP4;Peptidyl-prolyl cis-trans isomerase FKBP4, N-terminally processed	FKBP4
26.2511	25.954	26.1103	25.813	26.2631	26.0812	26.5856	26.2603	26.2112	25.9518	25.8645	26.0178	26.3031	26.1945	26.1187	26.2179	26.0808	26.2318	20	20	19	40.5	51.242	0	65.117	P50995-2;P50995	P50995-2;P50995	Annexin A11	ANXA11
21.8188	21.1829	22.7036	19.9811	22.7459	22.9726	22.3805	21.8323	23.2485	21.5432	22.2975	22.4167	21.0636	21.4037	22.13	19.5934	21.8956	22.1044	14	14	14	27.7	82.842	0	17.359	P51003;P51003-2;Q9NRJ5;Q9BWT3-2;Q9BWT3	P51003;P51003-2	Poly(A) polymerase alpha	PAPOLA
25.5422	25.3548	25.3899	25.4452	25.0256	25.1443	25.195	25.2204	25.1938	25.3719	25.0328	24.8378	25.6177	25.343	25.2869	25.4699	25.2094	25.0493	23	23	21	46.4	69.72	0	68.6	P51114;P51114-2;P51114-3	P51114;P51114-2;P51114-3	Fragile X mental retardation syndrome-related protein 1	FXR1
26.9526	27.0732	26.7451	27.2089	26.9136	26.8306	26.948	26.6984	26.8305	26.5703	26.7036	26.5946	27.0683	26.9356	26.8789	27.0457	26.5377	26.4431	15	15	10	61.4	42.613	0	96.615	P61163	P61163	Alpha-centractin	ACTR1A
24.0307	23.8969	23.7673	24.4102	23.9101	23.6428	24.0003	23.439	23.5869	23.6031	23.5742	23.6136	22.6712	24.297	23.9359	24.4287	23.8057	23.8592	25	23	23	32	112.13	0	43.318	O94804	O94804	Serine/threonine-protein kinase 10	STK10
29.118	29.1711	29.0349	28.8874	28.6916	28.8611	29.1016	28.8321	28.8477	28.7596	28.8034	28.8563	28.9449	28.8418	28.9134	29.0684	28.7874	28.779	31	31	19	80.5	46.153	0	323.31	P60842;P60842-2	P60842;P60842-2	Eukaryotic initiation factor 4A-I	EIF4A1
23.3188	23.6604	23.5526	23.8269	23.2315	23.8344	22.57	23.1844	24.1541	22.4085	23.4909	23.7714	23.1707	23.5836	23.821	23.555	20.9706	23.3169	7	7	7	45.3	22.837	0	18.242	P51151;Q9NP90	P51151	Ras-related protein Rab-9A	RAB9A
26.7582	26.9924	26.9506	27.0588	26.8138	26.8375	26.6645	26.7075	26.7708	26.7339	26.5222	26.5392	26.9513	26.7577	26.8044	26.8521	26.7353	26.7866	53	53	53	46.6	128.79	0	124.16	Q9Y2A7;Q9Y2A7-2	Q9Y2A7;Q9Y2A7-2	Nck-associated protein 1	NCKAP1
25.3019	24.8003	25.1827	25.2731	25.1531	25.1578	25.0015	25.2311	25.1739	25.1016	25.131	25.395	25.2317	25.0998	25.0843	25.1812	24.8172	25.2295	9	9	9	50.7	24.868	0	19.75	P51159;P51159-2;O00194	P51159;P51159-2	Ras-related protein Rab-27A	RAB27A
30.381	29.8674	30.5592	30.6441	30.5221	30.563	30.4683	30.3618	30.3655	30.7484	30.6894	30.7863	30.7189	30.8312	30.8898	30.7178	30.8436	30.7244	66	64	36	77.9	83.263	0	323.31	P08238;Q58FF7	P08238	Heat shock protein HSP 90-beta	HSP90AB1
27.5787	27.6581	27.4269	27.7182	27.4724	27.4328	27.7689	27.453	27.5704	27.2847	27.4097	27.3318	27.3924	27.5113	27.4367	27.2685	27.3401	27.2626	22	22	22	61.8	42.509	0	119.77	Q16795	Q16795	NADH dehydrogenase [ubiquinone] 1 alpha subcomplex subunit 9, mitochondrial	NDUFA9
26.5841	26.2836	26.4339	25.7195	26.0022	26.1312	26.5699	26.5728	26.3498	26.2035	27.0261	27.3621	26.2581	26.2456	26.2416	26.5738	26.6931	26.7652	8	8	8	51.9	20.478	0	114.25	P51452;P51452-2	P51452;P51452-2	Dual specificity protein phosphatase 3	DUSP3
21.6956	22.0418	20.834	21.4397	20.9744	20.6539	21.3696	21.0707	20.3141	21.3662	20.8878	19.6571	19.9221	21.1509	20.3027	21.7433	21.5811	19.9552	19	19	9	14.2	181.26	0	39.34	P51532-5;P51532-2;P51532-3;P51532-4;P51532	P51532-5;P51532-2;P51532-3;P51532-4;P51532	Transcription activator BRG1	SMARCA4
25.8761	23.5765	24.3958	23.9928	24.3968	24.4556	23.6208	25.6377	25.3	25.5509	24.966	25.4206	24.5847	23.7941	24.6821	24.7177	25.0763	24.7889	9	9	9	27.5	42.794	0	23.942	P51553;P51553-2	P51553;P51553-2	Isocitrate dehydrogenase [NAD] subunit gamma, mitochondrial	IDH3G
26.2446	26.3565	26.4694	26.1278	26.1671	26.3043	26.0981	26.1323	26.5996	26.2096	26.3614	26.3978	26.4467	26.3676	26.4844	26.1106	26.1324	25.9596	10	10	10	31.1	61.247	0	73.017	O14773;O14773-2	O14773;O14773-2	Tripeptidyl-peptidase 1	TPP1
29.6821	29.8461	30.0669	30.4072	30.3517	30.1987	29.6172	29.5615	29.9974	29.3567	29.5561	29.6448	30.2451	30.178	29.9686	30.1597	29.5903	29.8192	6	6	6	37	18.998	0	52.987	P51571	P51571	Translocon-associated protein subunit delta	SSR4
29.2584	29.3428	29.0274	29.2636	29.0339	29.1975	29.3882	29.275	29.3271	28.7915	28.9807	29.2166	29.2967	28.9656	29.0676	29.3008	29.1541	29.5086	16	16	16	44.7	27.991	0	157.38	P51572;P51572-2	P51572;P51572-2	B-cell receptor-associated protein 31	BCAP31
23.4961	24.1178	24.5717	24.4268	24.4974	24.6702	24.5398	24.412	24.3369	24.4603	24.45	23.9524	24.2647	24.2127	24.3949	24.4021	24.1677	24.1657	9	9	9	36.3	28.18	0	51.155	P51580	P51580	Thiopurine S-methyltransferase	TPMT
27.7106	27.7102	27.3551	27.7005	27.7098	27.5717	27.6339	27.6986	27.5095	27.4742	27.389	27.1039	27.6546	27.494	27.4157	27.6635	27.4714	27.0818	31	31	27	57.1	58.735	0	197.39	O60506-4;O60506-3;O60506-2;O60506;O60506-5	O60506-4;O60506-3;O60506-2;O60506;O60506-5	Heterogeneous nuclear ribonucleoprotein Q	SYNCRIP
26.5172	26.1917	25.8406	26.6644	25.7132	26.5704	26.2185	25.8572	26.1272	25.8539	25.7179	25.5566	26.5595	25.8671	25.4927	26.4911	25.693	25.8511	3	3	3	34	18.291	0.00023901	6.5916	P51636;P51636-3;P51636-2	P51636;P51636-3;P51636-2	Caveolin-2	CAV2
23.6664	23.6357	23.563	23.4543	23.472	23.5218	23.69	23.7618	23.4507	23.4229	23.2905	23.2363	23.8052	23.3926	23.5353	22.5956	23.6315	23.6712	16	16	16	30	83.134	0	44.919	P22033	P22033	Methylmalonyl-CoA mutase, mitochondrial	MUT
25.0216	25.0344	24.9176	24.9164	24.6701	25.1768	24.4109	24.7704	24.9763	24.5615	24.7312	24.7647	24.603	24.2306	24.5056	24.6502	24.7714	24.6062	13	13	13	28.2	59.844	0	107.02	Q9UHY1	Q9UHY1	Nuclear receptor-binding protein	NRBP1
28.3158	27.6335	27.546	26.9618	27.0561	27.4507	28.1744	28.6488	27.8119	28.1902	28.1448	28.3493	27.8618	27.4756	27.6415	27.8964	28.1695	28.5869	15	15	15	71.6	37.025	0	61.414	P51665	P51665	26S proteasome non-ATPase regulatory subunit 7	PSMD7
21.39	21.0452	20.8617	21.5342	21.118	21.0813	21.3326	21.488	20.7706	20.0688	21.0754	20.8084	21.5401	21.2156	20.4964	21.2556	20.8212	20.4951	6	6	6	19.3	60.282	0	17.274	P51687	P51687	Sulfite oxidase, mitochondrial	SUOX
23.7497	23.8123	23.5399	23.5875	23.4243	24.02	23.5635	23.3385	23.7792	23.7201	23.7491	24	23.9176	23.7223	23.904	23.413	23.5317	23.874	11	11	11	33.3	56.695	0	17.2	P51688	P51688	N-sulphoglucosamine sulphohydrolase	SGSH
22.4976	20.003	22.152	22.332	21.9736	21.8049	21.7575	20.7338	20.8646	21.6663	21.2557	21.8292	19.4456	21.6812	21.8798	21.7278	21.2461	22.0249	5	5	5	8.8	86.025	0.00023546	6.2431	P51798-2;P51798	P51798-2;P51798	H(+)/Cl(-) exchange transporter 7	CLCN7
24.9891	25.4917	25.2935	24.7795	24.8061	25.3988	25.2153	24.9649	25.0586	24.8406	25	24.5543	24.8594	24.9217	24.8835	25.0688	24.791	25.2222	9	9	9	48.6	20.12	0	27.918	P51809-3;P51809;P51809-2	P51809-3;P51809;P51809-2	Vesicle-associated membrane protein 7	VAMP7
25.7638	25.4918	25.6065	25.4957	25.405	25.5711	25.1986	25.5843	25.4424	25.3907	25.3295	25.2248	25.6804	25.3318	25.5693	25.7939	25.513	25.3108	22	22	22	47.4	68.119	0	131.8	Q8TAT6;Q8TAT6-2	Q8TAT6;Q8TAT6-2	Nuclear protein localization protein 4 homolog	NPLOC4
26.2747	26.1173	25.6057	25.7504	25.8813	25.6447	26.064	25.7699	25.6459	25.9428	25.783	25.4477	26.0125	25.9801	25.5407	25.7004	25.7425	25.7279	31	31	31	50.2	78.01	0	87.852	P51813	P51813	Cytoplasmic tyrosine-protein kinase BMX	BMX
26.9349	27.1317	26.6136	26.6959	26.3249	26.4483	26.3364	26.2721	26.2166	26.3531	26.3813	27.4595	26.3771	26.378	26.1512	25.8689	26.6127	26.5948	19	19	18	77.5	26.788	0	90.158	P51858;P51858-2;P51858-3	P51858;P51858-2;P51858-3	Hepatoma-derived growth factor	HDGF
24.7855	24.8193	24.6919	24.7058	24.6277	24.5409	24.5238	24.6121	24.5337	24.3221	24.6541	24.3987	24.8678	24.7547	24.3207	24.3439	23.9728	24.1486	16	14	14	56	46.302	0	92.956	P31323	P31323	cAMP-dependent protein kinase type II-beta regulatory subunit	PRKAR2B
24.8327	24.4789	24.653	24.365	24.2447	24.2073	24.4471	24.6204	24.5667	24.3756	24.1904	23.977	24.5714	24.4988	24.4276	24.7478	24.5325	24.7176	11	11	10	25.1	54.283	0	104.97	Q9Y6W5;Q9Y6W5-2	Q9Y6W5;Q9Y6W5-2	Wiskott-Aldrich syndrome protein family member 2	WASF2
27.7786	27.3788	27.8847	27.9909	28.2003	28.3153	27.8443	28.2981	27.705	27.5566	28.1437	28.0805	28.2543	27.974	28.0654	28.1959	28.2172	27.7961	9	9	9	52.9	20.105	0	28.647	P51970	P51970	NADH dehydrogenase [ubiquinone] 1 alpha subcomplex subunit 8	NDUFA8
23.6739	23.8319	23.1095	23.966	23.5083	23.2886	24.1507	24.1084	22.8784	23.4333	23.2277	22.3859	23.8026	23.7329	22.7442	23.6109	23.0958	22.8532	20	2	2	39	37.029	0.0094439	1.2775	P51991-2	P51991-2	Heterogeneous nuclear ribonucleoprotein A3	HNRNPA3
27.2962	27.3354	27.5008	27.3816	27.2398	27.1679	27.0662	26.9259	27.1104	26.9234	27.0475	27.2379	27.4162	27.4077	27.3848	27.2697	27.0631	26.9432	13	13	13	39.7	49.973	0	134.39	P13489	P13489	Ribonuclease inhibitor	RNH1
28.5903	28.6069	28.1762	28.5364	28.3872	28.2536	28.6832	28.627	28.2649	28.4901	28.2904	27.6985	28.5886	28.4327	27.9451	28.5607	28.4178	28.0388	38	38	38	65.6	73.62	0	154.51	P52272-2;P52272	P52272-2;P52272	Heterogeneous nuclear ribonucleoprotein M	HNRNPM
24.8079	24.589	24.5527	24.2518	23.9564	24.2336	24.5253	24.0639	24.2736	24.4149	24.2953	24.4958	24.3206	23.9928	24.1538	24.4211	24.0064	24.1602	14	14	14	33.3	57.861	0	147.57	P52292	P52292	Importin subunit alpha-1	KPNA2
30.1851	30.1116	29.9299	30.2297	30.0162	29.9181	30.2481	30.3111	29.8504	29.7949	29.7371	29.7702	30.1283	29.9997	29.8934	30.1828	29.9952	30.3893	12	12	12	42.9	23.577	0	27.718	P40429;Q6NVV1	P40429	60S ribosomal protein L13a	RPL13A
25.6493	24.2119	25.9588	25.6349	25.6212	25.7138	24.2978	25.1306	25.4818	24.8809	25.3277	24.6726	25.5025	25.5808	25.0851	25.7597	25.5286	25.2508	3	3	3	34	11.932	0	17.048	P52298-3;P52298;P52298-2	P52298-3;P52298	Nuclear cap-binding protein subunit 2	NCBP2
23.4248	23.3434	23.3392	23.479	23.4443	23.3807	23.3992	22.977	23.1156	22.9492	22.7337	23.0192	23.5545	23.6343	23.7093	23.3898	23.0796	22.9562	9	9	9	20.8	59.356	0	28.815	Q8WVX9	Q8WVX9	Fatty acyl-CoA reductase 1	FAR1
23.6517	19.9581	23.0494	22.5628	22.3537	24.3536	22.7432	23.0339	23.8292	22.6974	22.9808	22.5996	22.5033	23.7084	22.2358	23.0193	23.2433	23.1483	5	5	5	43.6	13.293	0	8.7874	P52435;Q9H1A7;Q9GZM3;Q9GZM3-2	P52435;Q9H1A7;Q9GZM3	DNA-directed RNA polymerase II subunit RPB11-a;DNA-directed RNA polymerase II subunit RPB11-b2;DNA-directed RNA polymerase II subunit RPB11-b1	POLR2J;POLR2J3;POLR2J2
21.7501	21.9873	22.45	22.1846	21.7702	22.4996	22.2681	22.5213	22.4648	21.8699	22.0225	22.3099	22.0462	19.9907	22.2054	22.0782	21.4044	22.4334	8	5	5	27.2	37.492	0	18.206	P52564;P52564-2	P52564;P52564-2	Dual specificity mitogen-activated protein kinase kinase 6	MAP2K6
30.5961	30.7304	30.6855	30.4402	30.5036	30.5411	30.5322	30.4912	30.4487	30.506	30.6418	30.5253	30.4405	30.5568	30.5215	30.7887	30.6358	30.7048	13	13	13	80.4	23.207	0	189.01	P52565;P52565-2	P52565;P52565-2	Rho GDP-dissociation inhibitor 1	ARHGDIA
28.3434	28.3633	28.0896	28.4062	28.1719	28.1054	28.473	28.4208	28.0262	27.9435	28.0532	27.8715	28.1137	27.8641	28.3068	28.1284	27.9585	28.2705	16	16	16	58	34.994	0	74.656	Q16698-2;Q16698	Q16698-2;Q16698	2,4-dienoyl-CoA reductase, mitochondrial	DECR1
26.3322	26.2221	26.3402	26.4979	26.3615	26.4143	26.717	26.7222	26.3781	26.0788	25.8373	26.0502	26.4709	26.3004	26.3694	26.2698	26.0769	26.7903	14	14	14	54.6	41.943	0	64.965	Q9H7Z7	Q9H7Z7	Prostaglandin E synthase 2;Prostaglandin E synthase 2 truncated form	PTGES2
26.9246	27.1999	26.3752	27.096	26.7538	26.4772	26.9826	26.891	26.4951	26.4588	26.6509	26.38	26.8906	26.7704	26.3303	26.7216	26.7532	26.7544	14	12	12	48.7	45.671	0	128.42	P52597	P52597	Heterogeneous nuclear ribonucleoprotein F;Heterogeneous nuclear ribonucleoprotein F, N-terminally processed	HNRNPF
25.1491	25.1924	25.1188	25.1122	25.1726	25.335	25.2398	25.0867	25.0193	25.0805	24.8998	24.8006	25.1585	24.9468	25.078	24.9555	24.7969	24.8306	12	12	12	47.6	47.137	0	32.931	Q53H12	Q53H12	Acylglycerol kinase, mitochondrial	AGK
23.2192	21.7584	23.2904	22.7573	23.2733	23.562	21.6082	23.0302	23.4125	22.3416	22.0879	22.0715	22.718	22.4351	23.1871	22.2329	21.9644	21.5665	3	3	3	21.1	12.457	0.0017016	2.0757	P52657;REV__Q6UB99	P52657	Transcription initiation factor IIA subunit 2	GTF2A2
23.2621	22.9139	23.0208	23.2342	22.8874	22.9447	23.176	23.1781	22.7468	23.2031	22.9624	22.7132	23.3531	23.3307	22.9893	23.5075	23.1238	22.6799	26	26	26	22.2	152.78	0	115.96	P52701;P52701-4;P52701-3;P52701-2	P52701;P52701-4;P52701-3;P52701-2	DNA mismatch repair protein Msh6	MSH6
21.307	21.3878	22.1333	21.8545	22.0466	21.9843	21.098	21.6475	21.4549	21.6154	21.8852	22.0861	21.071	21.4433	22.0033	21.6199	22.0995	21.7257	8	8	8	12	97.031	0	22.224	P52735-3;P52735-2;P52735	P52735-3;P52735-2;P52735	Guanine nucleotide exchange factor VAV2	VAV2
23.5255	24.2484	23.1602	24.3395	24.3137	24.514	24.1856	22.9634	22.734	23.9808	24.328	23.7429	24.1723	24.6177	19.2359	24.4112	24.027	22.7711	5	5	5	65	14.494	0	108.16	P52758	P52758	Ribonuclease UK114	HRSP12
24.8549	24.3229	23.6802	24.4226	24.8548	24.761	24.2821	25.5503	24.9438	25.2041	25.0413	26.3366	24.0942	24.2141	24.6127	24.4516	24.9329	24.4174	13	13	13	35.8	41.268	0	38.053	P52788;P52788-2	P52788;P52788-2	Spermine synthase	SMS
26.0802	26.0461	25.8369	25.8123	25.7847	25.6917	25.877	25.7155	25.7669	25.7777	25.7078	25.6583	25.981	26.0106	25.875	25.9823	25.8205	25.4811	17	17	17	44.8	56.769	0	169.08	Q9BZZ5-2;Q9BZZ5;Q9BZZ5-5;Q9BZZ5-3;Q9BZZ5-6;Q9BZZ5-1	Q9BZZ5-2;Q9BZZ5;Q9BZZ5-5;Q9BZZ5-3;Q9BZZ5-6;Q9BZZ5-1	Apoptosis inhibitor 5	API5
30.5577	31.1192	30.4292	30.5482	30.4556	30.49	30.7006	30.8979	30.462	30.3556	30.7347	30.2256	30.6867	30.7336	30.5992	30.7941	30.5025	30.4684	10	10	10	75.2	17.818	0	150.97	P30050;P30050-2	P30050;P30050-2	60S ribosomal protein L12	RPL12
25.9238	25.8346	25.8144	26.215	25.8546	25.6836	25.8112	25.9951	25.7802	25.7223	25.5274	25.3901	24.9133	25.8067	25.6831	26.0617	25.7655	25.6734	37	37	37	49.9	88.885	0	208.15	Q15459;Q15459-2	Q15459;Q15459-2	Splicing factor 3A subunit 1	SF3A1
23.4381	23.4686	23.3577	23.4221	23.3265	23.3052	23.3366	23.3562	23.4289	23.1013	23.0902	23.1388	23.7123	23.4522	23.3927	23.5979	23.3864	23.1041	8	8	8	19.3	62.328	0	13.834	Q13057;Q13057-2	Q13057;Q13057-2	Bifunctional coenzyme A synthase;Phosphopantetheine adenylyltransferase;Dephospho-CoA kinase	COASY
28.1637	28.1845	28.0113	28.2074	28.0062	27.8247	27.9763	27.9024	27.744	27.855	27.7674	27.7971	28.1524	28.0298	27.8003	27.9961	27.7592	27.8663	28	28	28	78.2	47.371	0	122.56	P61158;Q9P1U1-2;Q9P1U1;Q9P1U1-3;Q9C0K3	P61158	Actin-related protein 3	ACTR3
23.2394	22.6317	22.3537	23.2571	22.8653	22.4149	23.0342	22.2716	22.5862	22.4787	22.3698	23.1404	22.6428	22.5256	24.1297	23.1646	22.69	22.4428	12	12	12	8.6	186.27	0	14.467	P52948-6;P52948-5;P52948;P52948-2;P52948-4;P52948-3	P52948-6;P52948-5;P52948;P52948-2;P52948-4;P52948-3	Nuclear pore complex protein Nup98-Nup96;Nuclear pore complex protein Nup98;Nuclear pore complex protein Nup96	NUP98
25.5597	25.4347	25.4074	25.4357	25.3792	25.3237	25.2865	25.3961	25.2436	25.1225	25.1816	25.1543	25.4154	25.0994	25.2911	25.3448	25.0656	24.9597	21	21	21	52.5	59.42	0	89.168	Q13564-2;Q13564;Q13564-3;Q13564-4	Q13564-2;Q13564;Q13564-3;Q13564-4	NEDD8-activating enzyme E1 regulatory subunit	NAE1
27.1199	26.7176	27.5873	27.4347	27.7234	27.8825	27.5582	27.6536	27.8323	27.6786	27.5448	27.5774	27.6992	27.4485	27.7106	27.5706	27.8207	27.8419	10	10	10	40.5	34.012	0	52.603	P53007	P53007	Tricarboxylate transport protein, mitochondrial	SLC25A1
26.2164	26.5066	26.171	26.5231	26.3909	26.469	26.7897	26.5728	26.3725	26.0837	26.0155	26.1353	26.6299	26.1185	26.3306	26.3762	26.1171	26.3212	15	15	15	50.8	34.094	0	78.562	Q9UHQ9	Q9UHQ9	NADH-cytochrome b5 reductase 1	CYB5R1
22.6377	21.2174	22.1859	21.3333	21.558	22.1256	20.3344	22.9136	22.2475	22.4264	22.2301	24.1154	21.5274	22.0674	22.4232	21.9191	22.6146	22.5232	9	9	9	41.1	37.855	0	60.55	P53365;P53365-3;P53365-2	P53365;P53365-3;P53365-2	Arfaptin-2	ARFIP2
28.4494	28.5097	28.3209	28.403	28.2253	28.1308	28.3764	28.3825	28.1399	28.1872	28.096	28.0512	28.1462	28.1295	28.0813	28.2749	28.2344	28.0647	17	17	17	66.8	32.251	0	129.27	O43396	O43396	Thioredoxin-like protein 1	TXNL1
23.0575	23.3305	23.3836	23.5585	23.7486	23.5314	23.6541	23.4945	23.1884	23.6983	23.4978	23.4994	23.3888	23.7581	23.3998	23.6249	23.654	23.533	5	5	5	22.3	33.412	0	26.165	P53384-2;P53384	P53384-2;P53384	Cytosolic Fe-S cluster assembly factor NUBP1	NUBP1
28.8086	28.6264	29.0086	28.8466	28.9132	28.8574	28.7188	28.8615	28.8346	28.833	28.8517	28.9727	28.725	28.9612	28.844	29.0761	28.9973	28.8645	67	67	67	60.7	120.84	0	323.31	P53396;P53396-2;P53396-3	P53396;P53396-2;P53396-3	ATP-citrate synthase	ACLY
24.3824	24.0504	23.9043	25.729	24.1477	24.1037	24.4828	24.2526	24.3038	24.4497	23.9156	23.8999	24.6213	23.9842	24.4298	24.7173	24.1871	24.2978	7	7	7	26.7	43.215	0	10.108	P53582	P53582	Methionine aminopeptidase 1	METAP1
25.9411	26.0074	25.8951	25.9045	25.6669	25.5661	26.1233	25.8559	25.6648	25.6135	25.5737	25.7056	25.9288	25.6839	25.571	25.7664	25.5889	25.4059	25	25	19	58.3	54.846	0	63.197	P12081-4;P12081;P12081-3;P12081-2	P12081-4;P12081;P12081-3;P12081-2	Histidine--tRNA ligase, cytoplasmic	HARS
26.1161	26.2521	25.9451	26.1525	26.0616	26.0964	26.3961	26.2023	26.0217	25.9747	25.8049	25.8846	26.1493	25.944	25.9136	25.9705	25.9275	25.7858	19	15	15	56.5	43.135	0	31.265	P27361;P27361-2;P27361-3;Q16659	P27361;P27361-2;P27361-3	Mitogen-activated protein kinase 3	MAPK3
23.1953	22.8715	22.5303	21.4661	22.4496	22.3866	22.8947	23.6657	22.7691	22.9336	22.789	23.7491	22.7428	22.0398	22.3346	22.733	22.8843	22.5847	5	5	5	13	42.368	0.00022046	4.632	P53609;P53609-2	P53609;P53609-2	Geranylgeranyl transferase type-1 subunit beta	PGGT1B
23.7494	24.6503	23.7736	24.7159	23.8754	23.8248	24.8056	24.642	23.7854	24.2289	24.3095	24.0468	24.2787	24.4738	23.7881	24.0348	24.4219	23.8173	5	5	5	12.4	36.924	0	8.2605	P53611	P53611	Geranylgeranyl transferase type-2 subunit beta	RABGGTB
27.9075	28.0859	28.2146	28.4045	28.2572	28.3892	28.1726	28.2851	28.4656	28.2744	28.0932	28.3997	28.0413	27.8794	28.2747	28.393	28.2538	28.0029	53	53	53	61.1	107.14	0	252.33	P53618	P53618	Coatomer subunit beta	COPB1
28.3747	28.6562	28.5555	28.5787	28.4885	28.2878	28.5352	28.4464	28.4018	28.4736	28.4353	28.5853	28.6729	28.6565	28.5943	28.4126	28.5741	28.4942	76	76	76	65.8	138.34	0	296.47	P53621;P53621-2	P53621;P53621-2	Coatomer subunit alpha;Xenin;Proxenin	COPA
23.3479	23.6494	24.8525	22.7698	24.8125	24.5893	23.1991	24.9325	24.776	24.3267	24.271	24.479	24.5546	24.6347	25.0628	24.8491	24.4441	24.9774	6	6	6	13.6	51.853	0	16.693	P53634;P53634-2;P53634-3	P53634	Dipeptidyl peptidase 1;Dipeptidyl peptidase 1 exclusion domain chain;Dipeptidyl peptidase 1 heavy chain;Dipeptidyl peptidase 1 light chain	CTSC
27.4371	27.1416	26.2956	25.9505	25.863	26.8066	27.6729	27.1561	27.0363	26.1731	26.9231	26.5812	26.6645	26.543	26.4541	26.3997	26.4309	26.896	7	7	7	44.4	17.018	0	44.264	P53680;P53680-2	P53680;P53680-2	AP-2 complex subunit sigma	AP2S1
20.7966	20.9433	20.9637	21.0186	20.7438	20.171	20.9231	20.8474	19.9807	20.6779	20.3925	20.6795	20.9748	20.868	20.9935	20.7081	20.8615	21.0632	36	2	2	49.4	84.016	0.0072349	1.3806	Q13620-3	Q13620-3	Cullin-4B	CUL4B
24.524	24.5919	24.9284	24.2585	25.0229	24.2233	24.3072	24.6425	24.5093	24.5696	24.3908	24.2179	24.9279	25.0352	24.4793	24.9614	24.6837	25.5566	3	3	3	17.2	20.324	0.00023798	6.4756	P53801	P53801	Pituitary tumor-transforming gene 1 protein-interacting protein	PTTG1IP
24.1934	24.0816	24.1514	24.0296	23.5586	23.7671	23.9995	24.0321	23.9469	23.7785	23.7198	23.9725	23.8621	23.6964	23.8928	23.8132	23.6204	23.8061	10	10	9	28.7	54.181	0	37.822	P52594-2;P52594-3;P52594;P52594-4	P52594-2;P52594-3;P52594;P52594-4	Arf-GAP domain and FG repeat-containing protein 1	AGFG1
26.1008	25.7917	26.1093	26.1893	26.0516	26.0568	26.0573	25.8722	25.8594	25.8935	25.6664	25.7869	25.6039	26.2232	25.7809	26.161	25.9578	26.0544	27	26	26	36.7	118.32	0	85.322	P53992;P53992-2	P53992	Protein transport protein Sec24C	SEC24C
28.374	28.001	28.712	28.2698	28.2237	28.5323	27.5294	27.8143	28.3338	28.0241	28.26	28.2619	28.24	28.139	28.1247	28.0478	28.3344	27.9079	11	11	11	51.2	14.395	0	38.574	P53999	P53999	Activated RNA polymerase II transcriptional coactivator p15	SUB1
26.6374	27.0433	26.6573	26.3855	26.7407	26.6544	26.9331	26.7487	26.7882	26.3336	26.6294	26.526	26.2759	26.4841	26.6885	26.4397	26.6058	26.7107	15	15	14	71.1	24.997	0	50.496	Q13637;P57729	Q13637	Ras-related protein Rab-32	RAB32
27.4422	27.4572	27.5667	27.2848	27.4135	27.6509	27.2265	27.4643	27.4998	27.5177	27.2713	27.1998	27.6474	27.352	27.3238	27.4049	27.3307	27.4764	38	38	38	55.8	75.378	0	170.39	P54136;P54136-2	P54136;P54136-2	Arginine--tRNA ligase, cytoplasmic	RARS
25.3223	25.65	25.3424	25.623	25.4631	25.6942	25.505	25.5861	25.6868	25.1695	25.2329	24.9764	25.4877	25.3588	25.6033	25.3892	25.2244	25.5247	18	18	18	55.4	41.924	0	154.66	P42765	P42765	3-ketoacyl-CoA thiolase, mitochondrial	ACAA2
24.4052	24.2278	24.2114	24.6198	24.2967	24.1191	24.2789	24.1231	24.2376	23.9259	23.9997	23.9621	24.2055	24.067	23.6463	24.1996	23.7074	23.7344	8	8	8	41.1	35.61	0	78.017	Q96HY6;Q96HY6-2	Q96HY6;Q96HY6-2	DDRGK domain-containing protein 1	DDRGK1
25.6513	25.4993	25.5806	25.5649	25.2472	25.5476	25.8628	25.5433	25.5881	25.3269	25.1631	25.2814	25.5065	25.2365	25.4987	25.532	25.2403	25.4421	23	23	23	48.4	55.704	0	112.92	P61011;P61011-2	P61011;P61011-2	Signal recognition particle 54 kDa protein	SRP54
25.7958	25.9717	25.8216	26.0832	25.8094	26.1069	26.065	26.0853	25.8045	25.5954	25.7885	25.6056	26.4823	25.8019	25.7668	25.9598	25.6873	26.0245	17	17	15	65.6	34.083	0	206.12	P54619-2;P54619;P54619-3	P54619-2;P54619;P54619-3	5-AMP-activated protein kinase subunit gamma-1	PRKAG1
25.5298	25.5696	25.4123	25.3583	25.1792	25.4221	25.2524	25.0916	25.251	25.2675	25.2041	25.8698	25.2356	25.2577	25.195	25.8159	25.3257	24.9555	10	10	10	26.8	42.837	0	35.558	P54687-4;P54687;P54687-5;P54687-2;P54687-3	P54687-4;P54687;P54687-5;P54687-2;P54687-3	Branched-chain-amino-acid aminotransferase, cytosolic	BCAT1
23.087	23.4165	23.1721	23.2239	23.2195	22.9622	23.3659	23.2835	23.2461	22.9971	22.8126	22.939	22.9991	23.0835	23.0768	22.865	23.4749	22.8134	8	8	8	27.5	51.844	0	35.358	Q5TFE4;Q5TFE4-2	Q5TFE4;Q5TFE4-2	5-nucleotidase domain-containing protein 1	NT5DC1
29.6188	29.4477	29.4889	29.5173	29.3252	29.4985	29.649	29.548	29.4785	29.2123	29.1305	29.2454	29.5319	29.3768	29.2018	29.5938	29.1794	29.3778	12	12	12	37.8	23.466	0	80.151	P84098	P84098	60S ribosomal protein L19	RPL19
21.8694	21.4954	22.3619	21.9532	21.2227	21.9711	21.9603	21.9309	22.2235	22.0958	21.6678	21.7608	21.6424	21.1409	21.5737	21.0891	21.6032	21.8844	10	9	9	12.5	108.27	0	59.187	P54760;P54753;P54760-2;Q9UF33-2;Q9UF33-3;P54760-4;Q15375-2;Q15375-4;Q15375	P54760	Ephrin type-B receptor 4	EPHB4
28.3719	28.4423	28.1978	28.0411	28.4807	28.3264	27.9871	28.0964	28.2489	28.3801	28.4058	28.259	28.2918	28.3513	28.2807	28.2089	28.3206	27.9627	17	17	17	77.6	25.614	0	92.448	P54819-2;P54819;P54819-5;P54819-6;P54819-3;P54819-4	P54819-2;P54819;P54819-5;P54819-6;P54819-3;P54819-4	Adenylate kinase 2, mitochondrial;Adenylate kinase 2, mitochondrial, N-terminally processed	AK2
30.0892	30.0206	30.1271	30.1399	30.0903	30.0894	30.1363	30.0669	30.1501	30.2479	30.1355	30.226	30.1991	30.325	30.3204	30.3929	30.3795	30.2984	127	127	122	71.3	189.25	0	323.31	P46940	P46940	Ras GTPase-activating-like protein IQGAP1	IQGAP1
26.1878	26.276	25.9872	25.9069	25.7501	25.9597	25.9948	25.7778	25.9311	25.8523	25.756	25.8711	26.0978	25.7565	25.7456	25.938	25.7764	26.0533	12	12	12	64.7	31.444	0	25.247	O75663;O75663-2	O75663;O75663-2	TIP41-like protein	TIPRL
26.9347	27.0848	27.1089	27.057	26.6907	26.6027	27.006	26.7223	26.7593	26.5524	26.7544	26.8473	26.6976	26.6671	26.5643	26.7131	26.5805	26.5946	33	33	33	59.8	46.836	0	91.445	P05455	P05455	Lupus La protein	SSB
24.9953	24.6791	24.6923	23.2155	24.6305	25.0367	24.9933	25.119	25.2177	25.1876	25.0414	24.8672	24.7216	23.9961	25.028	24.2572	25.052	25.1627	30	30	29	32.9	131.45	0	84.35	P55011;P55011-3	P55011;P55011-3	Solute carrier family 12 member 2	SLC12A2
24.312	24.358	24.2087	24.5092	24.1806	23.7498	24.6957	24.2458	24.0552	24.1106	23.7565	24.0371	24.3148	24.1826	23.9713	23.5691	24.1914	23.6153	18	18	18	35.1	66.966	0	26.065	Q9NTJ5;Q9NTJ5-2	Q9NTJ5;Q9NTJ5-2	Phosphatidylinositide phosphatase SAC1	SACM1L
24.9586	23.8836	24.4466	24.4365	24.6055	24.58	24.5289	24.7593	25.2648	23.5915	24.0833	23.933	24.7073	24.6853	24.7297	24.698	24.0636	24.6456	2	2	2	40	9.467	0	14.906	Q9NQG1	Q9NQG1	Protein MANBAL	MANBAL
25.9876	26.1004	26.0486	25.9671	25.8848	25.9107	26.1281	25.7031	26.1166	25.8885	26.0935	26.1927	26.1747	26.0903	25.9913	26.148	25.9265	26.0182	18	18	17	44.9	54.392	0	151.27	Q96HE7	Q96HE7	ERO1-like protein alpha	ERO1L
30.4555	30.527	30.397	30.0623	30.479	30.3883	30.4414	30.4625	30.3465	30.4169	30.4093	30.3567	30.2615	30.112	30.353	30.2874	30.3162	30.2393	69	69	69	85	89.321	0	323.31	P55072	P55072	Transitional endoplasmic reticulum ATPase	VCP
26.086	25.9787	26.0863	25.5648	25.9034	26.0547	25.8973	25.8667	26.2273	25.6057	25.7878	25.7827	25.6324	25.9676	26.018	25.8581	25.8188	25.8927	26	26	26	37.8	103.46	0	184.29	Q5U651	Q5U651	Ras-interacting protein 1	RASIP1
26.3511	26.0735	26.0203	26.4715	26.2315	26.0679	26.2382	26.0162	26.0301	25.9114	25.8032	25.7524	25.8427	26.3128	26.0609	26.2442	25.9346	25.8294	47	47	47	42.9	119.91	0	190.97	Q9Y5B9	Q9Y5B9	FACT complex subunit SPT16	SUPT16H
28.7441	28.7492	28.9504	29.2461	29.181	29.2704	28.5714	28.8004	28.7768	28.5362	28.957	28.6685	29.2545	29.1759	29.0991	29.2949	28.9193	28.734	17	17	17	52.7	20.7	0	84.061	P55145	P55145	Mesencephalic astrocyte-derived neurotrophic factor	MANF
26.3167	26.6374	25.9125	26.5647	26.4818	26.1359	26.5725	26.379	26.165	26.4201	26.0932	26.3133	26.2893	26.0891	26.2813	25.7247	26.3719	26.2638	15	13	7	49.5	42.761	0	111	P55209-2;P55209	P55209-2;P55209	Nucleosome assembly protein 1-like 1	NAP1L1
23.5213	23.7799	23.9102	23.8784	24.1898	23.9837	24.1695	24.6923	24.1685	24.0138	24.2162	24.7081	23.7045	23.9745	24.1644	24.3593	24.4551	24.7251	9	9	5	43.6	34.276	0	42.114	P55210;P55210-3;P55210-4	P55210;P55210-3;P55210-4	Caspase-7;Caspase-7 subunit p20;Caspase-7 subunit p11	CASP7
24.0383	23.5487	24.3694	23.8229	24.4846	24.3799	24.3286	23.9956	24.7553	24.1743	24.3797	24.525	22.5395	23.9442	24.6905	22.5493	24.6808	24.1216	13	13	13	39.6	33.31	0	19.175	P55212;P55212-2	P55212	Caspase-6;Caspase-6 subunit p18;Caspase-6 subunit p11	CASP6
24.2521	24.3164	24.2518	24.1561	24.6234	24.224	23.9358	23.7627	24.5422	24.2401	24.2375	24.3596	24.5674	24.4875	24.329	24.0518	24.628	23.9349	16	16	16	53	40.545	0	71.546	P55263;P55263-3;P55263-2;P55263-4	P55263;P55263-3;P55263-2;P55263-4	Adenosine kinase	ADK
26.3108	26.4356	26.2693	26.3172	26.1206	26.1931	26.0681	26.229	26.0076	25.9598	26.0934	25.9839	26.1515	26.0515	26.0391	26.3925	26.0269	26.1478	10	10	10	51.9	34.18	0	54.65	Q12846;Q12846-2	Q12846;Q12846-2	Syntaxin-4	STX4
21.7513	20.4209	20.9756	21.2164	22.1101	21.0457	21.7183	21.3179	21.7437	21.4123	20.7655	20.9626	19.0301	21.6895	22.0706	21.6669	21.7243	21.6584	14	14	14	10.4	195.98	0	46.91	P55268	P55268	Laminin subunit beta-2	LAMB2
26.6102	26.8436	26.6427	26.4215	26.838	27.1523	26.7808	26.37	26.6859	26.8651	26.8395	26.668	26.5941	26.9395	26.7102	26.726	26.7808	26.4821	10	10	10	44.7	35.54	0	160.24	P55735;P55735-2;P55735-4;P55735-3	P55735;P55735-2;P55735-4;P55735-3	Protein SEC13 homolog	SEC13
24.4667	24.8202	22.9037	23.5707	23.1628	24.2787	24.11	22.6736	21.4332	24.0641	24.5886	24.5008	23.7961	24.7256	21.9495	23.2113	24.5487	21.3092	6	6	6	56.2	14.173	0	20.001	P55769	P55769	NHP2-like protein 1;NHP2-like protein 1, N-terminally processed	NHP2L1
25.8762	25.9612	25.9657	25.9736	25.7671	25.7285	25.8322	25.9589	25.8949	25.7546	25.5473	25.5182	25.8588	25.8063	25.7715	25.5133	25.7151	25.666	27	27	27	57.9	59.851	0	52.948	O95394;O95394-3;O95394-4	O95394;O95394-3;O95394-4	Phosphoacetylglucosamine mutase	PGM3
21.195	21.3121	21.7304	21.6704	20.8419	21.3042	19.2773	21.211	21.2598	21.1748	21	21.1962	21.7054	21.5238	21.0721	21.731	20.8655	21.7943	3	3	3	24.9	23.449	0	11.486	P55789	P55789	FAD-linked sulfhydryl oxidase ALR	GFER
22.2652	22.3239	22.0458	21.6256	21.7371	21.5762	22.2415	20.0262	21.5654	21.5229	21.6847	21.8807	21.7922	21.7679	21.8598	20.2524	21.714	21.9306	2	2	2	8.6	41.636	0	7.9356	Q9BZW5;Q9BZW5-2	Q9BZW5;Q9BZW5-2	Transmembrane 6 superfamily member 1	TM6SF1
27.3181	27.4265	27.2873	27.3777	27.3747	27.1621	27.1993	27.2889	27.1654	27.1443	26.9328	26.9588	27.7928	27.4628	27.3379	27.184	27.2167	27.077	60	60	60	51.6	144.5	0	231.68	P41252	P41252	Isoleucine--tRNA ligase, cytoplasmic	IARS
24.8763	25.1612	25.0767	25.1285	24.9714	24.9362	24.8945	24.7684	24.8542	24.7361	24.6902	24.69	24.9367	24.5356	24.7701	24.73	24.5025	24.7994	12	12	12	39.3	52.623	0	28.506	Q96CS3	Q96CS3	FAS-associated factor 2	FAF2
26.9218	26.3371	27.0625	26.8483	27.0185	26.7657	26.9869	26.9231	26.8422	26.8525	26.8627	26.8473	26.9627	26.9439	26.8757	27.0996	26.8818	26.8288	39	39	39	58.1	92.48	0	129.35	P55884;P55884-2	P55884;P55884-2	Eukaryotic translation initiation factor 3 subunit B	EIF3B
23.9798	23.0268	22.3523	23.3857	22.6464	23.2661	23.2186	22.8424	23.1847	22.7133	22.5527	23.4832	23.3852	23.0867	23.2422	23.1527	22.7616	23.6658	5	5	5	18.6	39.743	0	7.7706	P55899	P55899	IgG receptor FcRn large subunit p51	FCGRT
24.1932	24.3596	24.2248	24.0203	24.1052	24.304	23.9111	24.0328	24.2917	23.7415	23.9765	24.0576	23.6153	24.0887	24.3726	21.5985	23.8922	24.2802	12	12	12	32.5	54.554	0	45.981	O60443;O60443-3;O60443-2	O60443;O60443-3	Non-syndromic hearing impairment protein 5	DFNA5
29.4862	29.5745	29.4028	29.6218	29.5291	29.4702	29.6333	29.4799	29.6657	29.3233	29.4819	29.3968	29.7284	29.3963	29.2107	29.3092	29.0725	28.9735	39	39	39	78.1	54.529	0	323.31	Q16658	Q16658	Fascin	FSCN1
23.6642	22.8615	24.9125	24.8408	25.1638	24.6966	18.491	24.802	25.5816	23.725	19.6903	24.2059	24.9649	24.9304	25.2506	24.6736	24.4606	24.9162	5	5	3	69.4	5.7407	0	7.8079	P56134-4;P56134-2	P56134-4;P56134-2	ATP synthase subunit f, mitochondrial	ATP5J2
25.7688	25.7095	25.661	25.4615	25.3907	25.2696	25.5354	25.3758	25.4623	25.5203	25.2795	25.3353	25.3141	25.2263	25.4405	25.5012	25.3058	25.4008	24	12	12	70.5	46.402	0	31.296	Q14240;Q14240-2	Q14240;Q14240-2	Eukaryotic initiation factor 4A-II;Eukaryotic initiation factor 4A-II, N-terminally processed	EIF4A2
23.785	24.2145	24.0768	24.4799	24.1223	23.9391	24.3298	23.9023	24.0996	23.9067	23.9152	23.8311	24.0095	23.7639	23.615	24.1053	23.6794	24.14	5	5	5	22	26.383	0	16.434	Q9NPD3	Q9NPD3	Exosome complex component RRP41	EXOSC4
24.091	24.7417	20.9477	24.8667	24.4554	23.4942	24.3566	24.4089	23.6934	23.4863	24.5408	25.3474	23.6788	24.1006	23.5295	23.3019	24.9615	23.4614	6	5	5	38.2	18.615	0	37.736	P56377;P56377-2	P56377;P56377-2	AP-1 complex subunit sigma-2	AP1S2
26.4342	25.9968	26.7961	25.885	26.7416	26.4584	27.0394	26.5523	26.9646	26.5819	26.6554	24.9193	26.5018	26.7322	26.7714	25.5828	26.8723	26.5495	5	5	5	62.3	7.9331	0	17.317	P56385	P56385	ATP synthase subunit e, mitochondrial	ATP5I
28.6733	28.6703	28.141	28.5568	27.9711	28.1702	28.4032	27.5225	28.225	27.9663	27.765	28.2666	27.8832	27.289	28.3709	28.1937	27.9629	28.0274	11	11	11	61.6	26.599	0	41.636	P56537;P56537-2	P56537;P56537-2	Eukaryotic translation initiation factor 6	EIF6
24.0931	23.725	24.0386	23.727	23.6483	23.6553	23.459	23.7194	23.8055	23.9785	23.6051	23.4342	23.8398	23.7892	23.8747	23.6674	23.9319	23.7439	22	22	22	37	81.852	0	46.745	O00471	O00471	Exocyst complex component 5	EXOC5
25.9052	26.5273	26.0259	25.5604	25.6333	26.1148	26.8207	27.6026	26.7743	26.1909	26.3676	26.6859	26.0362	26.309	27.0146	25.6853	26.3853	26.0842	8	8	8	53.1	15.136	0	12.208	P56556	P56556	NADH dehydrogenase [ubiquinone] 1 alpha subcomplex subunit 6	NDUFA6
21.3392	22.0857	20.1076	20.8894	22.027	22.0139	22.5444	20.4015	22.0045	21.6997	21.5607	21.5586	20.6861	21.8708	21.8044	20.4333	21.9117	19.6561	5	5	5	19.6	34.475	0	7.8141	P56937-3;P56937;P56937-2	P56937-3;P56937;P56937-2	3-keto-steroid reductase	HSD17B7
22.7228	23.5006	23.0624	22.4402	22.171	22.4626	22.4331	22.3259	22.9528	22.0012	22.1737	22.9108	20.4425	22.1083	22.3896	21.6449	22.5711	22.7884	14	14	14	24	93.135	0	36.769	P56945-5;P56945-8;P56945;P56945-7;P56945-3;P56945-2;P56945-6;P56945-4;Q14511-3;Q14511	P56945-5;P56945-8;P56945;P56945-7;P56945-3;P56945-2;P56945-6;P56945-4	Breast cancer anti-estrogen resistance protein 1	BCAR1
25.7051	25.4913	25.8929	25.3047	25.344	25.4595	24.8018	25.1726	25.4084	25.3396	25.266	25.3058	25.5833	25.4817	25.5107	25.7546	25.4775	25.5431	24	24	24	48.4	69.81	0	114.34	P08240;P08240-2	P08240;P08240-2	Signal recognition particle receptor subunit alpha	SRPR
26.4593	26.4586	26.4803	27.0171	26.4621	26.1741	26.3384	26.6742	26.3661	26.2894	26.0405	26.6626	26.5923	26.1837	26.5521	25.5354	26.4661	26.1946	9	9	9	33.2	27.978	0	18.897	P57088	P57088	Transmembrane protein 33	TMEM33
26.6976	26.729	26.5721	26.9787	26.2968	26.435	26.9091	26.7844	26.4976	26.2799	26.3943	26.3158	26.8293	26.4934	26.2781	26.6461	26.3563	26.3595	9	9	9	51.3	18.001	0	13.313	O75935-3;O75935;O75935-2	O75935-3;O75935;O75935-2	Dynactin subunit 3	DCTN3
21.2303	19.8179	21.0505	21.2779	21.3938	20.9791	20.9628	21.1962	21.2321	19.9492	20.1148	20.0398	20.9063	21.4268	20.8623	21.0953	20.8158	20.7676	8	8	8	8.1	120.04	0	8.0607	P57678	P57678	Gem-associated protein 4	GEMIN4
25.9546	25.684	26.1325	26.091	26.1199	26.03	26.1701	25.7387	25.8295	25.678	25.8187	25.6543	25.598	26.1243	25.7682	26.104	25.7394	25.6571	23	23	23	35.3	114.16	0	68.561	P57737-3;P57737;P57737-4;P57737-2;Q9Y3D7	P57737-3;P57737;P57737-4;P57737-2	Coronin-7	CORO7
20.8375	20.2137	20.6213	20.873	19.0149	20.9815	20.7211	20.8472	20.7845	20.1469	20.2155	20.0961	19.1546	20.2428	21.0289	20.5878	20.8375	20.9512	6	6	6	6.8	106.37	0.00022915	5.5792	P57740;P57740-2;P57740-3	P57740;P57740-2;P57740-3	Nuclear pore complex protein Nup107	NUP107
24.3621	24.2001	24.3135	24.0547	24.1285	23.9585	24.3564	24.1361	24.2547	23.9713	23.8374	24.0489	22.8445	23.9653	23.742	24.3615	24.1688	24.0122	28	28	28	26.6	142.06	0	185.25	Q52LW3;Q52LW3-2	Q52LW3	Rho GTPase-activating protein 29	ARHGAP29
23.647	23.7117	23.425	23.7923	23.4889	23.3309	23.9308	23.7969	23.4089	23.187	23.4184	23.1598	23.5463	23.5285	23.1928	23.7532	23.2664	23.1055	9	9	9	27.9	66.436	0	20.231	Q7Z3D6;Q7Z3D6-2;Q7Z3D6-5;Q7Z3D6-3;Q7Z3D6-4	Q7Z3D6;Q7Z3D6-2;Q7Z3D6-5;Q7Z3D6-3;Q7Z3D6-4	UPF0317 protein C14orf159, mitochondrial	C14orf159
22.8158	23.0997	23.4206	23.1366	22.8517	23.5028	18.5825	22.423	22.7657	23.148	23.2998	18.823	20.3272	20.8389	23.4728	23.4904	21.6129	23.911	16	8	8	15.4	555.65	0	9.6878	P58107	P58107	Epiplakin	EPPK1
28.5599	28.3924	28.1631	27.7332	27.9555	27.7434	28.7685	28.1866	28.5038	26.8284	28.1734	27.8459	27.3782	27.7329	28.1133	27.5489	29.2239	28.0442	10	10	10	65.3	12.895	0	121.42	P58546	P58546	Myotrophin	MTPN
30.0146	30.9803	30.0405	29.9067	30.1338	29.2835	30.0737	30.3434	28.5419	29.7204	29.7052	30.3322	30.1327	30.3599	29.9909	29.797	30.3635	29.9826	10	10	10	72	19.667	0	48.478	P59998;P59998-3;P59998-2;P59998-4	P59998;P59998-3;P59998-2;P59998-4	Actin-related protein 2/3 complex subunit 4	ARPC4
27.1514	27.1928	26.9873	27.2248	26.9858	26.9942	27.2539	27.1119	26.9469	26.8546	26.6983	26.7595	26.9789	26.9482	26.8724	26.9176	26.7533	26.6862	31	31	31	61.9	66.726	0	304.08	Q9Y262;Q9Y262-2	Q9Y262;Q9Y262-2	Eukaryotic translation initiation factor 3 subunit L	EIF3L
26.0423	26.0159	26.0479	25.9738	25.7908	25.9646	25.9602	25.8285	25.9181	25.7077	25.5718	25.8057	25.89	25.8399	25.8742	25.8296	25.7545	25.6296	18	18	18	39.5	53.801	0	98.58	P49189;P49189-3;P49189-2	P49189;P49189-3;P49189-2	4-trimethylaminobutyraldehyde dehydrogenase	ALDH9A1
27.8179	27.8404	27.6946	27.7669	27.819	27.6452	27.8896	27.6395	27.6497	27.5077	27.3173	27.5003	27.6568	27.5587	27.6308	27.6213	27.526	27.4924	29	29	29	81.1	47.366	0	158.14	P43686;P43686-2	P43686;P43686-2	26S protease regulatory subunit 6B	PSMC4
26.9839	26.9111	26.6175	26.9233	26.7659	26.7077	26.8552	26.5576	26.7116	26.6378	26.566	26.6298	26.8277	26.6508	26.7826	26.8255	26.6501	26.601	24	24	24	58.2	52.22	0	79.708	P60228	P60228	Eukaryotic translation initiation factor 3 subunit E	EIF3E
27.4647	26.5943	27.7513	28.2009	28.3577	28.7962	26.8829	27.6198	27.2444	27.4118	27.8922	28.0897	28.543	28.3622	27.9316	28.4034	28.075	28.2809	3	3	3	37.5	9.9743	0	10.472	P60468	P60468	Protein transport protein Sec61 subunit beta	SEC61B
25.056	25.2336	23.9354	24.9784	25.2088	24.3235	25.243	24.7687	25.1407	25.4976	25.2411	25.2563	24.5262	24.5595	25.2019	24.4196	25.3213	24.6151	7	7	7	30.6	35.08	0	16.485	P60510	P60510	Serine/threonine-protein phosphatase 4 catalytic subunit	PPP4C
25.778	25.7835	25.6647	25.5195	25.4169	25.3438	25.8549	25.6725	25.3887	25.3061	25.2974	25.5944	25.7953	25.5328	25.6567	25.6938	25.5017	25.5627	19	19	19	43.6	51.419	0	22.268	Q13418;Q13418-2;Q13418-3	Q13418;Q13418-2;Q13418-3	Integrin-linked protein kinase	ILK
23.4124	23.8914	23.3557	23.4725	23.7465	23.1923	24.4882	23.0852	22.5312	22.2391	22.9821	23.5215	22.9803	23.3159	23.2902	22.6479	23.8122	20.1755	3	3	3	57	8.1828	0	13.182	P60602;P60602-2	P60602	Reactive oxygen species modulator 1	ROMO1
25.6962	25.7541	25.7876	25.4427	25.5484	25.5427	25.2791	25.5898	25.7875	25.4682	25.4462	25.6364	25.5824	25.6905	25.7064	25.7373	25.7229	25.4518	14	14	14	41.5	64.505	0	76.088	P49023;P49023-2;P49023-3;P49023-4	P49023;P49023-2;P49023-3;P49023-4	Paxillin	PXN
26.1025	24.3342	24.5906	24.6651	23.1258	24.2536	25.607	25.6207	25.0538	25.3058	25.4876	22.4329	25.4506	23.4354	25.0512	25.648	23.0786	25.5436	10	1	1	73.5	16.93	0	13.357	P60660	P60660	Myosin light polypeptide 6	MYL6
28.4545	28.5684	28.2893	28.3333	28.3384	28.3719	28.6493	28.4208	28.4728	28.1604	28.1676	28.1687	28.5448	28.4426	28.4806	28.4661	28.2617	28.1255	30	30	30	73.7	48.879	0	103.93	P55084-2;P55084	P55084-2;P55084	Trifunctional enzyme subunit beta, mitochondrial;3-ketoacyl-CoA thiolase	HADHB
28.4946	27.9035	28.2938	28.4805	27.6666	27.7961	28.3251	27.7384	27.6926	28.0849	27.8669	28.1268	28.7626	27.843	27.6235	28.8763	27.6155	28.0084	39	1	1	97.1	41.736	0	105.74	P60709;Q9BYX7	P60709	Actin, cytoplasmic 1;Actin, cytoplasmic 1, N-terminally processed	ACTB
25.6387	25.7364	25.7303	25.5919	25.2722	25.236	25.395	24.8504	25.4808	25.2511	25.2469	25.5765	25.0207	25.0426	25.2469	25.3486	25.5304	25.3968	30	30	30	43.5	94.659	0	323.31	Q9Y2D5;Q9Y2D5-5;Q9Y2D5-6;Q9Y2D5-7;Q9Y2D5-4	Q9Y2D5;Q9Y2D5-5;Q9Y2D5-6;Q9Y2D5-7;Q9Y2D5-4	A-kinase anchor protein 2	AKAP2
24.741	24.7559	24.6554	24.3372	24.2189	24.2257	24.5381	24.3215	24.3346	24.0349	24.3353	24.2131	24.3584	24.3978	24.4154	24.1513	24.2302	24.2209	17	17	17	41.3	62.591	0	42.494	Q15642-2;Q15642;Q15642-4;Q15642-3;Q15642-5	Q15642-2;Q15642;Q15642-4;Q15642-3;Q15642-5	Cdc42-interacting protein 4	TRIP10
29.5565	29.6498	28.8779	27.9786	28.452	29.7558	29.978	29.0307	29.5108	29.891	29.6197	29.8298	29.3617	30.0297	29.4343	28.967	29.6715	28.2533	10	10	10	47.1	13.373	0	20.406	P60866;P60866-2	P60866;P60866-2	40S ribosomal protein S20	RPS20
24.4835	24.9208	24.3123	24.2481	24.4651	24.1849	24.1871	24.4045	24.0596	24.2647	24.2052	24.1175	23.8986	24.3388	23.9278	24.5294	24.0494	23.5593	16	5	5	45.6	34.834	0	26.793	P60891;P60891-2;P21108	P60891;P60891-2	Ribose-phosphate pyrophosphokinase 1	PRPS1
29.2869	29.2042	29.2219	29.0697	29.3157	29.1849	29.3012	29.0881	29.0993	29.0969	29.2065	29.0673	29.1763	29.1668	29.154	29.1725	29.1605	29.2384	17	17	17	56.1	27.399	0	63.28	P60900;P60900-2;P60900-3	P60900;P60900-2	Proteasome subunit alpha type-6	PSMA6
30.7164	30.602	31.0911	29.7427	30.4361	30.1694	30.3812	30.4717	31.0063	29.9413	30.3928	30.4174	30.3445	30.6317	30.7766	30.146	30.3207	30.64	11	11	11	60.8	11.203	0	64.138	P60903	P60903	Protein S100-A10	S100A10
29.2555	29.4777	29.2213	29.376	28.9945	29.0916	29.1357	29.4813	29.2202	29.1433	29.1917	28.9572	29.5063	29.2945	29.1729	29.2024	28.9857	29.4018	9	8	8	48.7	21.258	0	48.897	P60953;P60953-1	P60953;P60953-1	Cell division control protein 42 homolog	CDC42
28.435	28.7209	28.4196	28.9333	28.8578	28.7297	28.4329	28.6389	28.1943	28.4533	28.8472	28.6222	29.012	29.2626	28.5333	28.9126	29.0419	28.1989	18	17	17	83.6	18.506	0	74.291	P60981;P60981-2	P60981;P60981-2	Destrin	DSTN
23.5393	25.6522	26.9411	26.8243	26.864	26.5779	25.9329	26.8667	26.7562	26.4128	26.4692	26.3244	26.9577	27.0077	26.396	27.0668	26.4656	26.6925	6	6	5	53.5	16.713	0	13.636	P60983	P60983	Glia maturation factor beta	GMFB
23.1493	23.5553	23.1141	23.4234	23.1909	23.001	23.3198	23.4311	22.9644	22.8365	22.9003	22.9591	23.1578	23.1517	22.8293	23.2022	22.828	23.2737	5	5	5	17.2	37.318	0	13.458	Q9H6V9;Q9H6V9-2;Q9H6V9-4;Q9H6V9-3	Q9H6V9;Q9H6V9-2	UPF0554 protein C2orf43	C2orf43
27.0707	26.7361	27.1224	26.7636	26.9087	27.1627	26.4016	25.7594	26.7784	26.2814	26.6626	26.7529	26.6341	26.7959	26.4954	26.7145	27.0616	26.3038	4	4	4	21.7	20.313	0	13.921	P61009	P61009	Signal peptidase complex subunit 3	SPCS3
28.2559	28.2691	28.2231	28.3371	28.1562	27.9844	28.1636	28.1536	28.224	27.9779	27.9057	27.8213	28.0807	28.3677	28.1009	28.4488	28.0958	28.1416	85	85	84	63.6	157.9	0	323.31	P42704	P42704	Leucine-rich PPR motif-containing protein, mitochondrial	LRPPRC
23.1913	24.4162	24.2066	24.605	24.3524	24.3428	24.4425	24.6228	24.0221	24.3558	24.2479	24.4044	24.1691	24.3836	24.3086	24.3596	24.2623	24.1393	9	7	7	53.5	23.586	0	34.678	P61018;P61018-2	P61018;P61018-2	Ras-related protein Rab-4B	RAB4B
27.3037	27.5712	27.8628	27.6014	27.8118	27.7621	27.5994	27.7227	27.822	27.4187	27.7006	27.6184	27.2494	27.6681	27.5705	28.2236	27.5213	27.8251	17	17	9	76.4	23.545	0	141.16	P61019;P61019-2	P61019;P61019-2	Ras-related protein Rab-2A	RAB2A
23.2785	23.1954	22.9871	23.6506	23.4515	23.0509	23.5207	23.316	23.2981	23.062	22.8106	22.9211	23.3683	23.1584	23.0647	23.3635	22.8021	23.1823	11	11	11	40.9	40.519	0	17.907	Q99447-4;Q99447;Q99447-3;Q99447-2	Q99447-4;Q99447;Q99447-3;Q99447-2	Ethanolamine-phosphate cytidylyltransferase	PCYT2
27.3013	27.4327	27.1097	27.3276	27.3505	27.3167	27.5646	27.289	27.1576	27.115	27.152	26.8727	27.2693	27.0659	26.9056	27.2514	27.1556	27.0442	14	14	14	61.6	33.429	0	38.313	Q16762	Q16762	Thiosulfate sulfurtransferase	TST
30.1378	30.0495	30.0351	29.9606	30.0316	29.9798	29.9212	30.1264	29.9143	29.8329	29.8175	29.5282	30.0909	29.8161	29.8679	29.9724	29.8418	29.8849	62	62	62	81	75.872	0	323.31	P08133;P08133-2	P08133;P08133-2	Annexin A6	ANXA6
20.0689	23.1064	22.2316	21.4742	21.1942	23.8603	23.2641	20.7681	22.9392	23.6434	23.6333	24.0824	24.4804	24.6112	19.6849	23.7552	23.9991	22.7036	4	4	2	26.5	16.687	0	10.484	P61077;P61077-2;P61077-3;P62837-2	P61077;P61077-2;P61077-3;P62837-2	Ubiquitin-conjugating enzyme E2 D3;Ubiquitin-conjugating enzyme E2 D2	UBE2D3;UBE2D2
27.124	27.1124	26.549	27.1007	26.4793	26.9566	26.9136	27.0242	26.8519	27.393	27.4624	27.5265	27.2668	26.8001	26.6875	26.973	26.9157	26.8381	9	9	9	42.1	20.9	0	35.175	P61081	P61081	NEDD8-conjugating enzyme Ubc12	UBE2M
27.1164	27.5071	27.0278	27.4113	27.1418	26.9338	27.213	27.3886	26.8042	26.8013	27.1033	26.0199	27.1354	27.0122	26.7558	27.0662	27.0071	27.3016	9	9	9	49.5	22.406	0	54.244	P61086;P61086-3;P61086-2	P61086;P61086-3	Ubiquitin-conjugating enzyme E2 K	UBE2K
28.713	28.4149	29.8911	29.3832	29.496	29.2578	28.8122	29.2824	30.0624	28.9703	29.1185	28.9623	29.5742	29.626	29.2079	29.571	29.0711	29.7027	10	10	10	61.2	17.138	0	33.562	P61088;Q5JXB2	P61088;Q5JXB2	Ubiquitin-conjugating enzyme E2 N;Putative ubiquitin-conjugating enzyme E2 N-like	UBE2N;UBE2NL
29.2132	29.4144	29.2181	29.4079	29.1291	29.0762	29.2417	29.3451	29.1307	28.7771	28.8969	29.1233	29.179	28.786	28.9652	29.1152	28.9029	29.2722	29	29	29	75.2	35.882	0	225.47	P09525;P09525-2	P09525;P09525-2	Annexin A4	ANXA4
23.8691	23.8435	23.7291	23.3438	23.7926	23.6739	23.2643	23.6901	23.585	23.4816	23.4546	23.4564	23.2651	23.4669	23.3391	23.3137	23.668	23.5167	16	16	11	25.1	82.614	0	100.17	Q96JJ3;Q96JJ3-3	Q96JJ3;Q96JJ3-3	Engulfment and cell motility protein 2	ELMO2
27.8277	27.9797	28.1197	28.0022	27.8406	28.0117	28.1454	28.9306	28.111	28.3115	28.3658	29.4054	28.0786	28.1538	27.9181	28.1764	28.7194	28.4541	21	21	21	56.1	44.76	0	117.96	P61160;P61160-2	P61160;P61160-2	Actin-related protein 2	ACTR2
24.4269	24.3209	24.4205	24.1278	24.1279	24.2537	24.05	24.0627	24.3323	24.1679	24.0181	23.9261	24.3785	24.2163	24.2556	23.8731	24.3251	24.1627	12	12	12	20.6	68.66	0	69.162	P36915;P36915-2	P36915;P36915-2	Guanine nucleotide-binding protein-like 1	GNL1
27.2224	27.0627	27.1551	27.2676	27.0797	27.185	26.9736	27.0292	26.9278	26.79	26.7953	26.7927	27.1733	27.1072	27.0253	27.1958	26.879	27.1866	16	16	15	56.1	33.36	0	198.68	P32322;P32322-2;P32322-3	P32322;P32322-2;P32322-3	Pyrroline-5-carboxylate reductase 1, mitochondrial	PYCR1
28.5911	29.0777	28.4863	28.9686	28.8442	28.9257	28.956	28.8695	28.8566	28.537	28.5124	28.5862	28.6433	28.8325	28.8395	28.3104	28.6855	28.5995	21	21	21	67.2	35.869	0	118.74	Q14914;Q14914-2	Q14914;Q14914-2	Prostaglandin reductase 1	PTGR1
26.6532	26.3335	26.4039	25.9026	26.2804	26.3657	26.289	26.213	26.3251	26.1684	26.1938	25.961	26.238	26.1019	26.2707	26.316	26.4134	25.8422	26	26	26	48.5	85.237	0	132.95	P49321;P49321-3;P49321-4;P49321-2	P49321;P49321-3;P49321-4;P49321-2	Nuclear autoantigenic sperm protein	NASP
28.6981	28.7386	28.8098	28.6112	28.5223	28.5949	28.0423	28.4904	28.5392	28.3135	28.3914	28.4742	28.6122	28.4112	28.3547	28.5779	28.3632	28.4216	26	18	12	67.3	49.857	0	323.31	Q9BUF5	Q9BUF5	Tubulin beta-6 chain	TUBB6
25.0109	24.994	24.8731	25.0908	24.7968	24.4878	25.3615	25.076	24.5876	24.4875	24.5972	24.7106	24.9036	24.7566	24.8551	24.898	24.6923	24.8726	18	12	12	41.7	43.439	0	69.649	Q02750;Q02750-2	Q02750;Q02750-2	Dual specificity mitogen-activated protein kinase kinase 1	MAP2K1
25.9618	26.0844	25.9376	26.0625	26.0305	25.7373	26.2048	25.883	25.7894	25.6598	25.4935	25.7475	25.8559	25.7218	25.947	25.4519	25.7254	25.7788	20	20	20	52.9	49.03	0	70.503	P62495;P62495-2	P62495;P62495-2	Eukaryotic peptide chain release factor subunit 1	ETF1
28.9744	29.3256	29.1359	29.3056	29.3799	29.384	29.0514	29.283	29.3916	28.9906	29.3363	29.4057	29.4764	29.4771	29.4967	28.9522	29.21	29.2734	32	32	31	68.2	60.419	0	280.7	Q16881-4;Q16881-3;Q16881;Q16881-5;Q16881-2;Q16881-6;Q16881-7	Q16881-4;Q16881-3;Q16881;Q16881-5;Q16881-2;Q16881-6;Q16881-7	Thioredoxin reductase 1, cytoplasmic	TXNRD1
27.179	27.456	27.2954	26.9775	27.2445	27.4241	27.5141	27.1744	27.5003	27.1363	27.2914	27.3987	27.2185	26.9998	27.3278	27.0772	27.1235	27.2292	14	14	14	61.8	29.506	0	110.47	P61289;P61289-3;P61289-2	P61289;P61289-3;P61289-2	Proteasome activator complex subunit 3	PSME3
28.5319	28.3571	28.4248	28.184	28.3159	28.1441	28.1055	28.3269	28.2092	28.1962	28.0263	27.6264	28.2697	27.9398	28.1057	28.1689	28.091	28.1266	36	36	24	66.2	70.67	0	227.96	P11940;P11940-2;Q9H361;Q4VXU2;Q4VXU2-2;Q96DU9-2;Q96DU9	P11940;P11940-2	Polyadenylate-binding protein 1	PABPC1
24.402	20.3948	21.0399	24.6395	24.4044	24.2354	23.7482	24.1809	24.4078	23.8332	24.0488	23.372	24.5451	24.5306	24.142	24.814	24.2501	20.2417	13	1	1	79.5	17.163	0.0094389	1.2748	P61326;P61326-2	P61326;P61326-2	Protein mago nashi homolog	MAGOH
25.1767	25.4479	25.228	25.3825	25.2233	25.2235	25.7515	25.4732	25.2624	24.806	24.9022	25.0592	25.2091	25.0752	24.9852	24.786	24.9477	25.158	9	9	9	27	25.104	0	37.909	O43633	O43633	Charged multivesicular body protein 2a	CHMP2A
26.0599	25.8531	25.7388	26.3569	25.6104	25.9908	25.8698	25.8496	25.8713	25.9221	25.4607	25.7892	25.9872	25.6281	25.8293	26.3659	25.654	25.912	10	10	10	31.1	40.329	0	33.991	P61421	P61421	V-type proton ATPase subunit d 1	ATP6V0D1
26.3953	26.6598	26.236	26.4654	26.0094	26.3235	26.6882	26.6295	26.2417	26.009	26.1415	26.0546	26.3222	26.1818	26.0381	26.4459	26.1708	26.2314	13	13	13	49.4	27.626	0	31.497	Q9NX40;Q9NX40-3;Q9NX40-2;Q9NX40-4	Q9NX40;Q9NX40-3;Q9NX40-2;Q9NX40-4	OCIA domain-containing protein 1	OCIAD1
28.8586	27.8938	29.1732	28.8734	29.0025	29.1834	27.8023	28.6636	28.6538	28.6163	28.8354	28.7959	29.2693	29.1177	29.0527	28.921	28.9836	28.971	7	7	7	60.9	10.275	0	62.094	P61513;A6NKH3	P61513	60S ribosomal protein L37a	RPL37A
27.8143	27.8226	27.813	27.1559	27.3201	27.5159	27.7828	27.718	27.6079	27.321	27.6004	27.4398	27.7641	27.4848	27.3276	27.3317	27.394	27.535	40	26	26	60.9	69.412	0	127.95	P15311	P15311	Ezrin	EZR
23.4539	24.1868	24.0714	23.9808	24.044	23.7111	24.0367	23.9613	24.1742	22.8941	23.2509	24.0741	23.9916	23.9381	24.0086	23.7315	24.2614	23.7043	5	5	5	37.6	20.368	0	11.573	P61599;P61599-2	P61599	N-alpha-acetyltransferase 20	NAA20
26.3846	26.1561	25.9398	26.5461	26.055	25.7629	26.4732	26.2071	25.9522	25.7901	25.8171	25.7845	26.2235	26.0105	25.6497	25.9623	26.0389	25.9533	7	7	7	25.9	23.025	0	16.677	Q15286;Q15286-2	Q15286	Ras-related protein Rab-35	RAB35
28.5338	28.507	28.3665	28.5383	28.3974	28.6138	28.6053	28.6283	28.6554	28.2432	28.3826	28.4202	28.4699	28.1792	28.0773	28.4186	28.1818	28.4177	19	19	19	68.7	41.487	0	114.81	Q15019;Q15019-3;Q15019-2	Q15019;Q15019-3;Q15019-2	Septin-2	2002-09-01
22.455	19.3057	19.1472	21.5085	22.0019	25.8559	23.4852	21.2979	21.2779	22.6093	23.3484	22.1136	22.5942	21.2186	22.7112	28.5433	22.3534	23.1409	6	6	6	31.1	16.537	0	15.683	P61626	P61626	Lysozyme C	LYZ
23.1832	23.9251	24.4403	24.461	24.3913	25.2449	24.3475	24.3913	25.0311	24.435	24.898	24.0128	24.5711	24.8229	24.1781	24.7386	24.8966	24.0613	16	16	4	52.3	22.626	0	64.467	P61758	P61758	Prefoldin subunit 3	VBP1
24.1594	24.285	24.1094	24.2938	23.6783	24.213	24.2124	24.1775	23.788	23.9319	23.8782	23.6535	23.8524	24.0619	23.6394	24.0479	23.9223	24.0564	9	9	9	30.8	38.418	0	13.023	Q8N335	Q8N335	Glycerol-3-phosphate dehydrogenase 1-like protein	GPD1L
25.1147	24.9898	25.0112	24.5256	24.8885	24.893	25.1502	24.8706	25.017	24.7098	24.5323	24.7832	24.5651	24.5716	25.0577	24.8312	25.0011	24.8477	29	29	29	34.9	113.37	0	80.731	Q8WWM7;Q8WWM7-6;Q8WWM7-8;Q8WWM7-5;Q8WWM7-4;Q8WWM7-9;Q8WWM7-2;Q8WWM7-3;Q8WWM7-7	Q8WWM7;Q8WWM7-6;Q8WWM7-8;Q8WWM7-5;Q8WWM7-4;Q8WWM7-9;Q8WWM7-2;Q8WWM7-3	Ataxin-2-like protein	ATXN2L
28.6316	28.4797	29.4556	29.3092	29.2915	28.8129	28.1258	28.0623	28.555	28.1525	28.5137	28.5093	29.0458	29.1168	28.6691	28.7272	28.8152	28.8025	5	5	5	35.4	12.497	0	20.093	P61803	P61803	Dolichyl-diphosphooligosaccharide--protein glycosyltransferase subunit DAD1	DAD1
26.7964	26.9354	27.1097	27.1923	27.1564	27.1982	26.339	27.1051	26.8937	26.988	27.2775	27.0216	26.943	27.1274	26.5699	27.2961	27.2712	27.1374	9	9	9	51.7	16.57	0	52.748	P61916;P61916-2	P61916;P61916-2	Epididymal secretory protein E1	NPC2
25.9635	25.9144	25.9373	25.8995	25.648	25.7498	25.837	25.689	25.6125	25.5497	25.5619	25.6105	25.9384	25.8089	25.7226	25.8569	25.5967	25.5573	24	24	24	58.9	61.448	0	98.407	P36871;P36871-2;P36871-3	P36871;P36871-2;P36871-3	Phosphoglucomutase-1	PGM1
24.2503	23.4105	22.4017	21.4044	21.7361	21.2816	19.0335	23.6995	22.8052	19.7016	21.7888	22.0897	21.4385	20.5106	22.4053	21.7688	23.1273	22.8589	2	2	2	28.8	8.4807	0.0005994	2.7436	P61952;P63211	P61952;P63211	Guanine nucleotide-binding protein G(I)/G(S)/G(O) subunit gamma-11;Guanine nucleotide-binding protein G(T) subunit gamma-T1	GNG11;GNGT1
30.6976	30.8214	30.5693	30.7176	30.5844	30.4553	30.9327	30.5775	30.6152	30.2956	30.4066	30.292	30.6805	30.641	30.6012	30.586	30.4704	30.7273	21	21	21	58.8	22.591	0	24.738	P46781	P46781	40S ribosomal protein S9	RPS9
24.4823	24.3914	23.8026	24.1427	24.0788	24.0957	23.4711	24.1758	24.2741	24.1294	24.1818	23.8282	24.185	24.1965	24.229	24.2139	24.0317	24.5773	27	27	9	53.1	66.217	0	51.796	Q9NVI7-2;Q9NVI7;Q9NVI7-3;Q5T9A4-2	Q9NVI7-2;Q9NVI7;Q9NVI7-3	ATPase family AAA domain-containing protein 3A	ATAD3A
24.3744	24.7167	23.9966	24.142	24.4789	24.3987	24.2191	24.2893	24.3748	24.5886	24.8649	24.1365	24.5651	24.5635	24.3382	24.2942	24.4174	24.0153	10	10	10	36.2	36.588	0	15.508	P61964	P61964	WD repeat-containing protein 5	WDR5
24.8294	24.7305	24.4873	24.19	24.0706	24.5804	24.8272	24.3744	24.5955	24.3401	24.3447	24.2676	24.6072	24.3277	24.4124	24.2628	24.3729	24.1809	25	25	24	36.1	88.583	0	159.4	Q9Y4W6;Q01484-5;Q01484-2	Q9Y4W6	AFG3-like protein 2	AFG3L2
27.5754	27.7159	27.3304	27.6913	27.7316	27.7729	27.8107	27.7606	27.6815	27.5881	27.5022	27.4975	27.6394	27.6416	27.6016	27.5836	27.6176	27.4406	29	29	29	64	58.777	0	200.25	P49591	P49591	Serine--tRNA ligase, cytoplasmic	SARS
24.9651	24.9306	24.8078	21.2878	24.5882	24.9937	25.346	25.6855	25.1402	24.7386	24.0848	25.3519	25.3387	24.8228	24.1487	25.2591	23.9949	24.1742	30	30	2	68.5	51.028	0	282.54	P61978-2;P61978	P61978-2;P61978	Heterogeneous nuclear ribonucleoprotein K	HNRNPK
32.0574	32.0895	31.876	31.8546	31.8448	31.8621	31.9303	31.7815	31.758	31.6308	31.6303	31.6614	32.0906	31.9365	31.8981	31.9433	31.7614	31.7087	40	40	37	81.3	47.168	0	323.31	P06733;P06733-2	P06733;P06733-2	Alpha-enolase	ENO1
24.2365	24.2708	24.2293	24.391	24.2476	23.9933	24.1984	24.0203	24.008	23.9353	23.7418	23.9585	24.3408	24.1341	24.3219	24.2228	23.8332	24.2179	12	12	11	34.4	54.847	0	37.541	P51648;P51648-2;P48448;P43353-2;P43353	P51648;P51648-2	Fatty aldehyde dehydrogenase	ALDH3A2
23.6501	23.3758	23.2928	21.698	23.4178	23.0702	23.4573	23.2344	22.598	23.1602	23.3047	23.3903	23.241	23.6487	23.2123	23.534	23.0722	23.2356	7	7	7	54.4	10.333	0	23.303	P62072	P62072	Mitochondrial import inner membrane translocase subunit Tim10	TIMM10
30.0581	30.24	29.7166	30.1673	29.7989	29.7056	30.0105	30.1803	29.7741	29.6	29.6349	29.6381	29.8488	29.7753	29.4644	30.0215	29.6943	29.8994	21	21	21	81.5	19.891	0	197.26	Q99497	Q99497	Protein deglycase DJ-1	PARK7
27.4572	27.1542	27.3876	27.4161	27.3981	27.4187	27.1189	26.7699	27.2061	27.162	27.1244	27.2034	27.1884	27.1362	27.4402	27.5933	27.2204	27.1803	19	19	6	55.8	37.512	0	136.99	P62136;P62136-2;P62136-3	P62136;P62136-2;P62136-3	Serine/threonine-protein phosphatase PP1-alpha catalytic subunit	PPP1CA
26.876	26.6757	26.7287	26.9411	26.8191	26.5668	27.0907	26.8984	26.5237	26.9539	26.7869	26.4872	26.8771	27.036	26.5031	26.4087	26.7789	26.5392	18	8	8	56	37.186	0	25.931	P62140	P62140	Serine/threonine-protein phosphatase PP1-beta catalytic subunit	PPP1CB
19.9897	23.2109	23.6302	21.8729	22.9223	23.3679	22.6515	23.5447	23.5776	22.9146	23.1143	23.285	22.6434	23.1579	23.1346	23.6712	23.3283	23.8698	4	4	4	26.3	21.878	0	9.3844	P62166;P62166-2	P62166;P62166-2	Neuronal calcium sensor 1	NCS1
27.3567	26.9556	27.333	27.1875	27.1627	27.0854	27.3356	27.1796	27.068	27.5839	27.4802	27.5356	26.9952	27.0441	27.0405	26.9559	27.5302	27.086	47	47	44	65.2	88.255	0	191.69	Q16666;Q16666-2;Q16666-6;Q16666-3;Q6K0P9-6;Q6K0P9-5	Q16666;Q16666-2;Q16666-6;Q16666-3	Gamma-interferon-inducible protein 16	IFI16
27.1623	27.1157	27.2329	26.7433	26.8184	26.8527	27.2013	26.8888	26.8326	26.8471	26.7703	26.7902	27.1857	26.8531	26.9363	26.8997	26.8103	26.7812	21	21	21	47.2	68.426	0	60.989	Q13409-3;Q13409-2;Q13409-6;Q13409-7;Q13409;Q13409-5;O14576-4;O14576-3;O14576-5;O14576-2;O14576	Q13409-3;Q13409-2;Q13409-6;Q13409-7;Q13409;Q13409-5	Cytoplasmic dynein 1 intermediate chain 2	DYNC1I2
29.769	29.6448	30.4232	30.0727	30.3812	30.2989	30.1763	29.8413	30.2045	30.3207	30.1944	30.5209	29.4395	30.1603	30.3242	30.2884	30.1148	30.2587	16	16	16	54.3	24.205	0	152.54	P62241	P62241	40S ribosomal protein S8	RPS8
27.1634	27.0327	27.0452	26.8134	26.8009	26.889	26.8425	26.9836	26.8601	26.6725	26.5922	26.8719	26.7902	26.6185	26.5757	26.6882	26.6404	26.6561	12	12	12	41.4	38.498	0	125.75	P40121;P40121-2	P40121;P40121-2	Macrophage-capping protein	CAPG
28.393	28.7298	28.6843	28.7183	28.6496	28.6337	28.3993	28.5639	28.6329	28.5248	28.4075	28.5171	28.5034	28.5278	28.59	28.7634	28.6103	28.7143	13	13	13	52.1	24.593	0	155.4	O75396	O75396	Vesicle-trafficking protein SEC22b	SEC22B
25.094	24.3568	24.3574	23.9207	21.566	24.3644	25.1904	24.3609	24.5208	23.8854	23.9768	24.0283	23.7829	24.0711	24.8841	24.0302	24.059	23.9146	5	5	5	30	19.509	0	60.142	P62253	P62253	Ubiquitin-conjugating enzyme E2 G1;Ubiquitin-conjugating enzyme E2 G1, N-terminally processed	UBE2G1
24.2161	25.1366	25.5959	24.6025	24.9922	25.5035	24.7677	24.9454	25.3089	25.0962	25.6031	26.433	24.832	25.0415	25.2275	25.3105	25.5544	26.018	5	5	5	27.9	20.655	0	32.903	P62256;P62256-2	P62256;P62256-2	Ubiquitin-conjugating enzyme E2 H	UBE2H
24.9818	24.8247	24.9822	24.588	24.4577	24.0858	24.4798	24.7587	24.4505	24.6203	24.3687	24.6918	24.6483	24.5082	24.6586	23.4083	24.8575	24.2256	24	24	24	38.7	87.156	0	137.84	Q9Y263	Q9Y263	Phospholipase A-2-activating protein	PLAA
29.9758	29.979	30.5917	30.3887	30.3623	30.6762	30.1633	29.5671	30.5039	30.0085	30.3299	30.3271	30.3683	30.6329	30.0623	30.5605	30.3734	29.9929	10	10	10	41.7	16.273	0	63.836	P62263	P62263	40S ribosomal protein S14	RPS14
30.1096	29.3154	30.0245	30.0424	29.7098	30.5067	29.629	30.0575	29.8029	29.622	30.3998	29.9058	30.6504	30.6527	29.9734	30.3204	30.3665	29.7836	8	8	8	49.7	15.807	0	24.368	P62266	P62266	40S ribosomal protein S23	RPS23
31.3061	30.8932	31.8434	31.8545	31.9924	31.979	30.7659	31.4724	32.0483	31.2625	31.5877	31.393	32.0358	31.9173	31.574	32.0312	31.4857	31.9714	21	21	21	63.8	17.718	0	80.583	P62269	P62269	40S ribosomal protein S18	RPS18
25.4424	25.4512	25.6704	25.4218	25.3256	25.3346	25.6162	25.3645	25.4247	25.1584	25.0372	25.2606	25.4726	25.2376	25.5497	25.4915	25.1932	25.3055	17	17	17	50.8	49.966	0	69.303	P18031	P18031	Tyrosine-protein phosphatase non-receptor type 1	PTPN1
25.3866	25.4363	25.4891	25.3464	25.4469	25.4238	25.0252	25.5383	25.4191	25.0227	25.2299	25.5666	25.3025	25.2372	25.2755	25.3382	25.3746	25.2883	20	19	19	57	42.741	0	43.656	P30740;P30740-2	P30740;P30740-2	Leukocyte elastase inhibitor	SERPINB1
32.3528	32.5375	32.3376	32.4908	32.3922	32.4224	32.3522	32.6008	32.3486	32.3841	32.2533	32.3074	32.3597	32.3083	32.2338	32.4436	32.2646	32.4968	33	33	33	76.6	38.714	0	323.31	P04083	P04083	Annexin A1	ANXA1
21.9152	22.2968	22.1683	22.0102	22.4777	22.0592	22.4977	22.286	22.2972	21.9296	21.5932	22.1319	21.9428	22.0033	22.2308	22.0094	21.8185	22.2184	43	2	2	71.8	58.061	0.0053428	1.4844	P14618-2	P14618-2	Pyruvate kinase PKM	PKM
25.9096	26.0746	25.5417	26.0337	25.8061	25.4737	26.0865	22.5318	25.9681	24.6292	25.2345	27.7403	20.1255	25.2587	25.5947	25.433	26.3486	25.6123	2	2	2	32.4	11.845	0	36.419	P62310	P62310	U6 snRNA-associated Sm-like protein LSm3	LSM3
25.581	25.8517	26.2894	26.3405	26.7691	26.116	25.866	25.2701	25.9304	25.9604	26.3298	25.7376	26.7175	26.8392	25.9437	26.6009	26.2075	25.9974	7	7	7	47.5	9.1275	0.00022085	4.6685	P62312	P62312	U6 snRNA-associated Sm-like protein LSm6	LSM6
23.4464	23.2618	23.754	23.1922	23.2414	23.182	22.7934	22.9337	23.0992	22.7635	22.565	22.6608	23.058	23.0956	23.045	23.0025	23.0137	23.3099	9	9	7	29.3	44.971	0	44.02	Q92783-2;Q92783	Q92783-2;Q92783	Signal transducing adapter molecule 1	STAM
28.5778	27.705	28.5409	28.7653	28.4391	28.3166	28.4227	28.4271	28.3932	27.8685	28.189	27.6995	28.3533	28.5967	27.9984	28.6095	28.1579	27.6693	10	10	10	61	13.527	0	129.01	P62316;P62316-2	P62316;P62316-2	Small nuclear ribonucleoprotein Sm D2	SNRPD2
22.0719	22.1417	22.1629	21.8595	21.9442	21.9035	21.689	22.119	21.6444	21.5446	21.7091	21.3867	21.8123	21.6911	21.7228	21.8134	21.7729	21.5306	8	8	8	27.9	47.343	0	25.478	O43251-8;O43251-6;O43251-5;O43251;O43251-10;O43251-2;O43251-4;Q9NWB1-3;O43251-9;Q9NWB1-4;Q9NWB1-5;Q9NWB1;O43251-7;Q9NWB1-2;O43251-3;A6NFN3-2;A6NFN3	O43251-8;O43251-6;O43251-5;O43251;O43251-10;O43251-2;O43251-4;Q9NWB1-3;O43251-9;Q9NWB1-4;Q9NWB1-5;Q9NWB1;O43251-7;Q9NWB1-2;O43251-3	RNA binding protein fox-1 homolog 2;RNA binding protein fox-1 homolog 1	RBFOX2;RBFOX1
30.0454	29.9664	30.0505	30.1181	29.8622	29.8864	29.8116	29.8855	29.9064	29.517	29.6391	29.7905	29.8114	29.664	29.6348	29.8809	29.7787	29.5573	36	36	35	69.4	66.022	0	323.31	Q07065	Q07065	Cytoskeleton-associated protein 4	CKAP4
27.3885	27.789	27.3113	27.1591	26.8202	27.0308	26.959	27.3463	27.3699	25.9359	27.1239	27.5051	26.6377	26.5492	27.2107	26.7846	27.502	27.1347	5	5	5	43.4	20.082	0	15.437	P62330	P62330	ADP-ribosylation factor 6	ARF6
23.973	24.3687	24.3643	24.2607	24.1481	24.4257	24.0382	24.0315	24.3566	23.8953	23.9053	24.1083	23.7645	23.721	24.3687	24.0635	23.6813	24.3122	12	9	9	34.5	42.766	0	65.997	P50452;P50452-2;P50452-3	P50452;P50452-2	Serpin B8	SERPINB8
25.0527	24.9295	25.045	25.3081	25.0843	25.1596	24.6569	25.0721	24.5845	24.1911	24.6473	24.748	25.0949	25.2057	25.1682	25.2849	25.1817	25.0587	6	6	6	33.3	22.324	0	16.873	P62341	P62341	Selenoprotein T	SELT
30.3654	30.4537	30.5197	30.3629	30.3881	30.6088	30.5998	30.6131	30.373	30.4106	30.4638	30.3185	30.3952	30.2839	30.2587	30.5306	30.3851	30.5412	22	22	22	53.4	29.995	0	150.94	P62424	P62424	60S ribosomal protein L7a	RPL7A
21.9226	21.7987	22.2198	22.2011	21.9284	22.0381	21.7534	22.0465	21.8103	21.4878	21.777	21.1487	22.1496	22.2022	21.6673	22.154	21.8487	21.6957	5	5	5	34.3	19.294	0	14.998	P62487	P62487	DNA-directed RNA polymerase II subunit RPB7	POLR2G
24.4359	24.2023	23.9908	24.377	24.115	24.0541	24.2458	23.8702	23.9389	24.095	23.8302	23.5612	23.9406	24.1213	24.0969	24.0826	23.773	23.58	26	26	26	25.8	131.04	0	178.94	Q8IX12-2;Q8IX12	Q8IX12-2;Q8IX12	Cell division cycle and apoptosis regulator protein 1	CCAR1
23.237	23.2581	23.0002	23.384	23.3236	22.8174	23.4705	23.3272	23.0755	22.9885	23.0359	22.7962	23.2175	22.8891	23.0356	23.189	23.2016	22.388	11	11	11	28.3	58.281	0	105.26	Q9C0B1;Q9C0B1-4;Q9C0B1-2	Q9C0B1	Alpha-ketoglutarate-dependent dioxygenase FTO	FTO
25.2517	25.3515	24.4658	24.2019	24.7333	24.4769	23.5199	25.3155	24.1363	25.2787	25.2036	24.3608	25.6299	25.7215	24.4805	25.4979	24.9971	24.0759	8	8	8	55.3	18.742	0	58.171	P62633-2;P62633;P62633-7;P62633-3;P62633-8;P62633-5;P62633-4;P62633-6	P62633-2;P62633;P62633-7;P62633-3;P62633-8;P62633-5;P62633-4;P62633-6	Cellular nucleic acid-binding protein	CNBP
26.1965	26.188	26.0169	26.1246	25.8992	25.9533	26.1792	26.1157	25.8307	25.7761	25.6692	25.8382	26.1201	25.9561	26.0005	25.3971	25.9289	25.9387	12	12	12	37.2	40.513	0	24.111	Q9UBS4	Q9UBS4	DnaJ homolog subfamily B member 11	DNAJB11
24.6281	24.3909	24.4142	24.4749	24.4472	24.2802	24.3535	24.4421	24.2716	24.3498	23.7737	23.5594	24.486	24.2345	24.4663	24.2902	24.0784	24.3086	21	21	21	44.5	68.249	0	44.337	Q9H9A6	Q9H9A6	Leucine-rich repeat-containing protein 40	LRRC40
22.2142	21.9941	21.831	21.6123	21.5719	21.3034	21.9106	21.3415	21.6857	21.6531	21.5738	21.6886	21.5815	21.6575	21.7866	21.7567	21.6967	21.501	7	4	4	21.2	47.377	0	29.593	P78356;P78356-2	P78356	Phosphatidylinositol 5-phosphate 4-kinase type-2 beta	PIP4K2B
25.7569	25.2263	25.3817	25.4068	25.4284	25.137	25.6763	25.5468	25.1729	25.3793	25.0002	24.8505	25.1544	25.2656	25.1217	25.4555	25.375	24.965	40	40	40	45.2	120.27	0	182.6	Q86V48;Q86V48-2;Q86V48-3	Q86V48;Q86V48-2;Q86V48-3	Leucine zipper protein 1	LUZP1
26.0388	26.4364	26.3725	26.2007	26.1927	26.253	25.9786	25.8914	26.3256	25.5114	25.3629	25.6489	26.0681	26.0065	26.0889	25.8833	25.4259	25.8922	29	28	20	69.8	48.057	0	149.13	P05783;CON__H-INV:HIT000015463	P05783	Keratin, type I cytoskeletal 18	KRT18
31.3594	30.59	30.1099	31.1649	30.679	30.5737	30.9342	30.7685	30.5004	29.962	29.9494	29.4643	31.2627	31.2256	30.3493	30.5197	29.9185	29.6056	13	13	13	61.2	11.367	0	35.798	P62805	P62805	Histone H4	HIST1H4A
27.4354	27.0913	27.3085	27.4817	27.1762	27.3103	27.3359	27.3192	27.3502	27.122	27.0766	26.9659	27.2751	27.2025	27.0588	27.4686	27.0291	27.5291	13	7	7	63.4	22.677	0	123.39	P62820;P62820-2;P62820-3	P62820;P62820-2	Ras-related protein Rab-1A	RAB1A
30.5432	30.2312	30.409	30.6572	30.1954	30.2931	30.3075	30.3204	30.4249	30.2167	30.2401	30.2291	30.6767	30.4599	30.1309	30.4989	30.1868	30.5328	16	16	16	42.1	24.423	0	45.813	P62826	P62826	GTP-binding nuclear protein Ran	RAN
25.7811	25.5914	25.7395	25.4703	25.5216	25.4691	25.2208	25.3615	25.5215	25.3252	25.3301	25.0193	25.3358	25.3988	25.2318	25.2829	25.4898	25.3053	19	19	19	41.1	67.454	0	104.06	O94826	O94826	Mitochondrial import receptor subunit TOM70	TOMM70A
22.0524	22.188	23.2791	22.8087	23.1411	23.2767	23.4732	24.1836	23.3189	23.2634	23.5953	23.3566	23.8846	23.6034	23.2555	23.6385	23.4644	23.2453	14	2	2	62	20.987	0.00040766	3.0313	P62834	P62834	Ras-related protein Rap-1A	RAP1A
29.1204	29.5496	29.8536	29.8734	30.3725	30.0981	29.3613	28.9544	29.5263	29.8082	29.8616	29.9738	29.7681	30.0742	29.6103	30.212	30.1653	30.318	10	10	10	77.2	17.04	0	44.722	P62841	P62841	40S ribosomal protein S15	RPS15
30.4813	29.8599	29.4509	29.3479	29.5582	29.5001	30.103	30.3922	30.6194	29.0981	29.7497	29.5872	29.6156	29.2579	30.4183	29.3902	29.9584	29.981	7	7	7	36.9	15.069	0	19.854	P62847-2;P62847-3;P62847;P62847-4	P62847-2;P62847-3;P62847;P62847-4	40S ribosomal protein S24	RPS24
27.4555	27.5035	27.2833	27.6315	27.3903	27.2611	27.3753	27.1596	27.1591	27.1466	26.9867	26.9824	27.4525	27.5026	27.3519	27.4443	27.1923	27.2191	60	60	60	55.2	134.46	0	309.24	Q9P2J5;Q9P2J5-2;Q9P2J5-3	Q9P2J5;Q9P2J5-2	Leucine--tRNA ligase, cytoplasmic	LARS
27.8477	27.1028	28.1226	28.0158	28.0465	28.0427	28.1272	28.2962	28.0212	27.9468	27.9775	28.3917	27.7674	27.8916	27.9399	28.1483	28.1878	28.1693	27	27	27	67.7	41.024	0	126.05	Q9Y2Z0;Q9Y2Z0-2	Q9Y2Z0;Q9Y2Z0-2	Suppressor of G2 allele of SKP1 homolog	SUGT1
29.7028	28.1874	29.372	28.6189	28.9861	28.5772	29.2627	29.4825	29.5089	28.0822	28.4534	27.9219	28.6014	28.7276	29.5101	28.9164	28.4883	29.5684	5	5	5	65.2	7.8409	0	21.981	P62857	P62857	40S ribosomal protein S28	RPS28
26.7325	26.5819	26.3963	26.8992	26.5972	26.205	26.6409	26.503	26.334	26.5413	26.6679	26.2886	26.712	26.6788	26.1634	26.6148	26.5139	26.1294	13	13	8	41	36.297	0	122.71	P62873-2;P62873	P62873-2;P62873	Guanine nucleotide-binding protein G(I)/G(S)/G(T) subunit beta-1	GNB1
26.2638	26.4266	26.4103	26.3251	26.2828	26.2467	26.5365	26.4299	26.3863	25.9317	25.8846	25.9123	26.1015	26.0075	26.1966	25.8606	25.7963	26.164	24	24	24	61.9	41.564	0	262.26	Q15435;Q15435-3;Q15435-2;Q15435-5;Q15435-4	Q15435;Q15435-3;Q15435-2	Protein phosphatase 1 regulatory subunit 7	PPP1R7
26.3313	25.4697	27.4462	27.1939	26.955	27.046	25.9979	26.36	27.2229	24.2311	26.8355	26.8831	27.2002	27.2105	27.0501	27.1739	27.0838	27.2949	3	3	3	25	12.274	0	55.745	P62877	P62877	E3 ubiquitin-protein ligase RBX1;E3 ubiquitin-protein ligase RBX1, N-terminally processed	RBX1
25.0765	24.7577	24.4024	24.6975	25.1303	24.4053	24.7914	24.7798	24.2994	25.0815	24.9256	24.1316	24.1524	25.0526	24.5486	24.6299	24.7611	24.2595	11	6	5	37.9	37.331	0	102.2	P62879;P62879-2	P62879	Guanine nucleotide-binding protein G(I)/G(S)/G(T) subunit beta-2	GNB2
29.4411	29.4711	29.3586	29.4187	29.2701	29.306	29.3003	29.2473	29.3464	29.0259	29.1243	28.9938	29.4466	29.2714	29.3474	29.4235	29.1843	29.0218	41	41	41	80.2	57.488	0	323.31	P78371;P78371-2	P78371;P78371-2	T-complex protein 1 subunit beta	CCT2
29.3822	29.5327	30.4935	30.1899	30.2888	30.048	29.3658	29.7784	30.5244	29.4466	30.0989	29.9883	30.4627	30.5245	29.5201	30.0672	29.6492	29.9351	12	12	12	57.6	14.463	0	28.255	P62899;P62899-3;P62899-2	P62899;P62899-3;P62899-2	60S ribosomal protein L31	RPL31
28.775	29.0195	28.7598	28.7975	28.7596	28.6532	29.1741	28.9655	28.7137	28.5844	28.4734	28.3673	28.8371	28.7776	28.63	28.6763	28.5649	28.6941	24	24	24	59.9	51.712	0	81.732	O75390	O75390	Citrate synthase, mitochondrial	CS
29.8914	29.5815	29.207	29.079	29.43	29.16	29.7731	29.6915	29.9044	28.9026	29.6334	29.6959	29.2523	29.2954	29.8002	29.2355	29.7275	29.9067	15	15	15	60.7	15.86	0	39.672	P62910	P62910	60S ribosomal protein L32	RPL32
[truncated: 2,297 more rows]

## Sheet: metadata
Spur	ID
1	veh_Ctrl_1
[truncated: 17 more rows]
